# Supplementary material for: Modeling Behavior by Coastal River Otter (Lontra Canadensis) in Response to Prey Availability in Prince William Sound, Alaska: A Spatially-Explicit Individual-Based Approach
Source: PLoS One. 2015 Jun 10;10(6):e0126208. doi: 10.1371/journal.pone.0126208 (PMC4489515; doi:10.1371/journal.pone.0126208)
Supplement: S1 Dataset — Column descriptions are as follows: IDNum (radio collar ID); MinOfStartTime (date/time describing the beginning time of the behavior); MaxOfStartTime (date/time describing the ending time of the behavior); DateGroup (integer identifying the unique set of observations for the individual otter); ActivityGroup (text identifying whether the otter was ‘Active’ or ‘Inactive’); SumHr (float summarizing the total number of hours in the current state for the individual otter); TotTime (float the total number of hours of observation). (TXT) [file pone.0126208.s001.txt]

IDNum	MinOfStartTime	MaxOfStartTime	DateGroup	ActivityGroup	SumHr	TotTime
0	7/13/1987 6:47	7/14/1987 5:04	1	Active	0.796388889	22.28027778
0	7/13/1987 6:47	7/14/1987 5:04	1	Inactive	21.48388889	22.28027778
0	8/19/1987 11:11	8/19/1987 11:13	2	Active	3.25E-02	3.25E-02
0	8/19/1987 11:11	8/19/1987 11:13	2	Inactive		3.25E-02
0	6/10/1991 11:04	6/10/1991 11:07	3	Active	5.11E-02	5.11E-02
0	6/10/1991 11:04	6/10/1991 11:07	3	Inactive		5.11E-02
1171	6/20/1991 0:00	6/20/1991 23:59	1	Active	1.178055556	23.99305556
1171	6/20/1991 0:00	6/20/1991 23:59	1	Inactive	22.81388889	23.99305556
1511	7/9/1987 0:22	7/9/1987 10:31	1	Active	2.973888889	10.15333333
1511	7/9/1987 0:22	7/9/1987 10:31	1	Inactive	7.179444444	10.15333333
1511	5/30/1991 20:27	5/30/1991 20:38	2	Active	0.193333333	0.193333333
1511	5/30/1991 20:27	5/30/1991 20:38	2	Inactive		0.193333333
1511	6/26/1991 6:12	6/26/1991 7:17	3	Active	1.086666667	1.086666667
1511	6/30/1991 23:48	6/30/1991 23:55	4	Active	0.1275	0.1275
1511	7/10/1991 0:00	7/10/1991 23:59	5	Active	3.050555555	23.99333333
1511	7/10/1991 0:00	7/10/1991 23:59	5	Inactive	20.93805556	23.99333333
1511	7/22/1991 22:19	7/22/1991 23:31	6	Active	0.683055555	1.213333333
1511	7/22/1991 22:19	7/22/1991 23:31	6	Inactive	0.530277778	1.213333333
1511	7/27/1991 21:19	7/27/1991 23:00	7	Active	1.680555556	1.680555556
1511	7/27/1991 21:19	7/27/1991 23:00	7	Inactive		1.680555556
1640	6/14/1991 17:16	6/14/1991 17:36	1	Active	0.334722222	0.334722222
1640	7/1/1991 16:05	7/1/1991 18:17	2	Active	0.341666667	2.2
1640	7/1/1991 16:05	7/1/1991 18:17	2	Inactive	1.858333333	2.2
1640	8/12/1991 18:00	8/12/1991 19:27	3	Active	0.700833334	1.436111111
1640	8/12/1991 18:00	8/12/1991 19:27	3	Inactive	0.733333333	1.436111111
1640	8/25/1991 15:58	8/25/1991 21:00	4	Active	0.998333333	5.033333333
1640	8/25/1991 15:58	8/25/1991 21:00	4	Inactive	4.034722222	5.033333333
1711	7/3/1991 0:00	7/3/1991 23:53	1	Active	6.405	23.875
1711	7/3/1991 0:00	7/3/1991 23:53	1	Inactive	17.47	23.875
1711	7/7/1991 0:05	7/7/1991 22:45	2	Active	1.773333333	22.66111111
1711	7/7/1991 0:05	7/7/1991 22:45	2	Inactive	20.88777778	22.66111111
1711	7/13/1991 0:27	7/14/1991 0:32	3	Active	4.604444445	24.08555556
1711	7/13/1991 0:27	7/14/1991 0:32	3	Inactive	19.48111111	24.08555556
1711	7/18/1991 5:45	7/18/1991 10:10	4	Active	2.046111111	4.416944445
1711	7/18/1991 5:45	7/18/1991 10:10	4	Inactive	2.370833333	4.416944445
1711	8/2/1991 13:16	8/2/1991 13:42	5	Active	0.442777778	0.442777778
1711	8/14/1991 17:36	8/14/1991 19:08	6	Active	1.521666667	1.525555556
1781	6/12/1991 21:19	6/12/1991 21:26	1	Active	0.117222222	0.117222222
1781	6/12/1991 21:19	6/12/1991 21:26	1	Inactive		0.117222222
1781	6/14/1991 7:42	6/14/1991 8:41	2	Active	0.968888889	0.970833333
1781	6/14/1991 7:42	6/14/1991 8:41	2	Inactive		0.970833333
1781	6/23/1991 0:37	6/23/1991 23:21	3	Active	1.559444445	22.73388889
1781	6/23/1991 0:37	6/23/1991 23:21	3	Inactive	21.17444444	22.73388889
1781	6/30/1991 19:59	6/30/1991 20:15	4	Active	0.273611111	0.273611111
1781	6/30/1991 19:59	6/30/1991 20:15	4	Inactive		0.273611111
1781	7/14/1991 19:34	7/15/1991 6:40	5	Active	2.201388889	11.0875
1781	7/14/1991 19:34	7/15/1991 6:40	5	Inactive	8.886111111	11.0875
1781	7/18/1991 22:45	7/18/1991 23:31	6	Active	0.779444445	0.779444445
1781	7/18/1991 22:45	7/18/1991 23:31	6	Inactive		0.779444445
1781	7/20/1991 6:28	7/20/1991 22:44	7	Active	1.843333333	16.27166667
1781	7/20/1991 6:28	7/20/1991 22:44	7	Inactive	14.42833333	16.27166667
1781	8/15/1991 15:40	8/15/1991 22:00	8	Active	1.6675	6.324444444
1781	8/15/1991 15:40	8/15/1991 22:00	8	Inactive	4.65	6.324444444
1781	6/24/1991 3:55	6/24/1991 20:43	9	Active	1.608611111	16.80027778
1781	6/24/1991 3:55	6/24/1991 20:43	9	Inactive	15.19166667	16.80027778
1821	6/30/1991 22:18	6/30/1991 22:20	1	Active	4.31E-02	4.31E-02
1821	7/27/1991 4:43	7/27/1991 22:11	2	Active	2.344722223	17.4625
1821	7/27/1991 4:43	7/27/1991 22:11	2	Inactive	15.11777778	17.4625
1821	8/13/1991 7:09	8/13/1991 7:28	3	Active	0.324722222	0.324722222
1821	8/13/1991 7:09	8/13/1991 7:28	3	Inactive		0.324722222
1821	8/20/1991 20:27	8/20/1991 22:12	4	Active	1.764166667	1.764166667
1821	7/28/1991 4:31	7/28/1991 23:00	5	Active	4.226111111	18.46861111
1821	7/28/1991 4:31	7/28/1991 23:00	5	Inactive	14.24222222	18.46861111
1920	6/18/1991 20:28	6/18/1991 22:07	1	Active	1.638611111	1.638611111
1920	7/7/1991 1:39	7/7/1991 2:39	2	Active	0.631944444	1.000555555
1920	7/7/1991 1:39	7/7/1991 2:39	2	Inactive	0.368611111	1.000555555
