# Supplementary material for: Modeling Behavior by Coastal River Otter (Lontra Canadensis) in Response to Prey Availability in Prince William Sound, Alaska: A Spatially-Explicit Individual-Based Approach
Source: PLoS One. 2015 Jun 10;10(6):e0126208. doi: 10.1371/journal.pone.0126208 (PMC4489515; doi:10.1371/journal.pone.0126208)
Supplement: S2 Dataset — Column descriptions are as follows: Freq_StopID (text ID describing the individual collar ID and the observation ID in a ‘from-to’ format); Activities (text describing the specific otter behaviors at the ‘from-to’ locations. The codes: ‘AL’ = ActiveLand, ‘AW’ = ActiveWater, ‘AS’ = ActiveShore, ‘D’ = Dive, ‘I’ = Intertidal, ‘IL’ = IntertidalLand, ‘L’ = Land, ‘NR’ = NoVisualRadioOnly, ‘S’ = Shore, ‘W’ = Water); TimeDiff_min (float number of minutes between ‘from-to’); Dist (float number of meters traveled between ‘from-to’); m/hr (float the rate of travel given the measurements). (TXT) [file pone.0126208.s002.txt]

Freq_StopID	Activities	TimeDiff_min	Dist	m/hr
1301_1 - 1301_2	IL - IL	6706.00	4468.81	133.27
1560_1 - 1560_2	L - IL	8960.00	4746.07	105.93
1560_2 - 1560_3	IL - IL	6706.00	4468.81	133.27
1560_3 - 1560_4	IL - AL	1626.00	4972.66	611.64
1560_4 - 1560_5	AL - IL	540.00	1952.90	723.29
1560_5 - 1560_6	IL - AL	7912.00	1952.90	49.36
1561_1 - 1561_2	S - AL	1221.00	14746.99	2415.55
1561_2 - 1561_3	AL - IL	503.00	0.00	0.00
1561_3 - 1561_4	IL - L	1230.00	0.00	0.00
1561_4 - 1561_5	L - IL	558.00	1281.94	459.47
1561_5 - 1561_6	IL - AL	4010.00	12911.88	643.98
1561_6 - 1561_7	AL - IL	418.00	2627.30	1257.08
1561_7 - 1561_8	IL - IL	261.00	5495.13	4210.83
1561_8 - 1561_9	IL - IL	210.00	190.94	181.85
1561_9 - 1561_10	IL - IL	173.00	0.00	0.00
1561_10 - 1561_11	IL - AL	3413.00	12513.88	733.30
1561_11 - 1561_12	AL - AW	3060.00	22300.90	1457.57
1561_12 - 1561_13	AW - AL	277.00	4618.03	3334.32
1561_13 - 1561_14	AL - IL	71.00	183.63	517.27
1561_14 - 1561_15	IL - IL	3099.00	16037.52	1035.01
1561_15 - 1561_16	IL - AL	3885.00	16037.52	825.61
1561_16 - 1561_17	AL - W	1683.00	11430.07	1358.29
1561_17 - 1561_18	W - AL	8197.00	3907.07	95.32
1561_18 - 1561_19	AL - IL	2757.00	9512.84	690.08
1561_19 - 1561_20	IL - AL	300.00	0.00	0.00
1561_20 - 1561_21	AL - IL	3344.00	285.97	17.10
1561_21 - 1561_22	IL - IL	2552.00	11243.91	881.18
1561_22 - 1561_23	IL - IL	2203.00	1121.30	101.79
1561_23 - 1561_24	IL - IL	782.00	10454.78	2673.85
1561_24 - 1561_25	IL - AW	2767.00	6016.26	434.85
1561_25 - 1561_26	AW - AL	1815.00	471.70	51.97
1561_26 - 1561_27	AL - AL	469.00	257.59	109.84
1561_27 - 1561_28	AL - IL	2689.00	14551.75	1082.31
1561_28 - 1561_29	IL - IL	134.00	0.00	0.00
1561_29 - 1561_30	IL - W	694.00	5426.95	1563.96
1561_30 - 1561_31	W - AW	2835.00	11739.25	828.16
1561_31 - 1561_32	AW - IL	487.00	561.05	230.41
1561_32 - 1561_33	IL - IL	958.00	670.89	140.06
1561_33 - 1561_34	IL - IL	510.00	2875.09	1127.48
1561_34 - 1561_35	IL - NR	2326.00	15044.91	1293.62
1561_35 - 1561_36	NR - AL	532.00	1197.50	450.19
1561_36 - 1561_37	AL - IL	1018.00	6315.98	1240.86
1561_37 - 1561_38	IL - IL	3581.00	12266.00	685.06
1561_38 - 1561_39	IL - W	3654.00	15330.98	839.13
1561_39 - 1561_40	W - S	2975.00	6085.34	409.09
1561_40 - 1561_41	S - IL	1762.00	3960.77	449.57
1561_41 - 1561_42	IL - IL	3862.00	4942.25	255.94
1561_42 - 1561_43	IL - L	5752.00	8686.73	302.04
1561_43 - 1561_44	L - D	1456.00	359.16	49.33
1561_44 - 1561_45	D - IL	38.00	0.00	0.00
1561_45 - 1561_46	IL - IL	6439.00	9908.34	307.76
1561_46 - 1561_47	IL - IL	1.00	60.02	12004.52
1561_47 - 1561_48	IL - IL	1109.00	4610.56	831.48
1561_48 - 1561_49	IL - AL	4659.00	4510.52	193.62
1561_49 - 1561_50	AL - I	280.00	935.47	668.19
1561_50 - 1561_51	I - AL	1970.00	5075.31	515.26
1561_53 - 1561_54	AL - AL	1181.00	5094.33	862.71
1561_54 - 1561_55	AL - AL	352.00	10089.77	5732.82
1561_55 - 1561_56	AL - W	675.00	12289.89	3641.45
1561_56 - 1561_57	W - L	1455.00	177.70	24.42
1561_57 - 1561_58	L - AL	3551.00	2458.12	138.44
1600_1 - 1600_2	AL - IL	540.00	1952.90	723.29
1601_1 - 1601_2	AL - L	2695.00	4859.82	360.65
1601_2 - 1601_3	L - IL	8960.00	4746.07	105.93
1601_3 - 1601_4	IL - IL	6706.00	4468.81	133.27
1660_1 - 1660_2	IL - AL	2733.00	290.00	21.22
1660_2 - 1660_3	AL - L	2699.00	4859.82	360.12
1660_3 - 1660_4	L - L	1370.00	4666.04	681.17
1660_4 - 1660_5	L - L	293.00	0.00	0.00
1660_5 - 1660_6	L - AS	67.00	1830.77	5465.00
1660_6 - 1660_7	AS - IL	7228.00	1980.83	54.81
1660_7 - 1660_8	IL - IL	6706.00	4468.81	133.27
1660_8 - 1660_9	IL - AL	1626.00	4972.66	611.64
1660_9 - 1660_10	AL - IL	540.00	1952.90	723.29
1670_1 - 1670_2	IL - IL	6706.00	4468.81	133.27
