# Supplementary material for: Modeling Behavior by Coastal River Otter (Lontra Canadensis) in Response to Prey Availability in Prince William Sound, Alaska: A Spatially-Explicit Individual-Based Approach
Source: PLoS One. 2015 Jun 10;10(6):e0126208. doi: 10.1371/journal.pone.0126208 (PMC4489515; doi:10.1371/journal.pone.0126208)
Supplement: S3 Dataset — Each tab represents the data for a specific response variable (described by the tab label). These data were extracted from the SQL Server database that contains over 2.7 billion rows of data. (XLSX) [file pone.0126208.s003.xlsx]

## Sheet: ObservedFecalData
MeanFecesPerDay By Sample Occasion (UTM WGS84 Zone6)
Station	GPS E	GPS N	Y2006_02	Y2006_03	Y2006_04	Y2006_05	Y2006_06	Y2006_07	Y2006_08	Y2006_09	Y2007_02	Y2007_03	Y2007_04	Y2007_05
EI001	465519	6713820	5.05882	4.88889	0.333333	5.375	1	0.625	0.333333	0.5	1.27273	0	0.222222	0
EI003	465685	6714363	0.705882	0.111111	1.11111	0.75	1.83333	0	0.2	0.625	0.136364	0.181818	0.222222	0.181818
EI006	466173	6714776	1.29412	3.88889	2.66667	1.75	1.5	0.375	0.733333	0.5	0.727273	0.545455	0	0.181818
EI009	466436	6713532	0.125	0.222222	0.444444	0	0	1.625	0.133333	0	0.0454545	0.0909091	0.222222	0
EI010	466446	6713427	1.4375	0.777778	1.11111	2.375	2.16667	1.75	0.266667	1.75	6.81818	3.81818	0.777778	1.18182
EI014	467088	6712600	0.125	0	0	0.25	0.333333	0.875	0.733333	0.25	0.0454545	0	0	0
EI016	466985	6713609	0.3125	0.444444	1.66667	0.25	0.666667	0.75	0.866667	2.5	1.54545	2.81818	0.111111	0.181818
EI018	467254	6713802	1.25	0.777778	1.66667	0	0.5	2.5	1.66667	0.375	3.45455	3	0.333333	0
EI020	467163	6714145	0	3.44444	0.555556	1.5	0.333333	2.25	2	0.875	0.818182	0.454545	0.555556	1.36364
EI022	467449	6713445	7.375	10.8889	6.66667	4.5	7.66667	5.125	8.13333	6.75	5.72727	2.18182	0.444444	0.181818
EI060	468902	6716176	1.25	1.22222	2.44444	1.875	2.83333	1.25	1.73333	1.875	1.81818	0.454545	0.333333	0.454545
EI062	468356	6715857	0.882353	1.55556	0.555556	0.875	1	0.375	0.666667	1.125	0.727273	0	0.444444	0.181818
EI064	467841	6715338	2.47059	8	5.22222	5.75	1.33333	2.75	8.46667	1.75	2.36364	0.272727	0.444444	1
EI066	467909	6715013	0.705882	0.666667	1.11111	1.5	0.333333	1.125	0.666667	0	6.5	4.81818	1	0.636364
EI069	468598	6714533	0.1875	1.33333	0.444444	2	1.16667	1.5	1.06667	0.25	4.36364	1	0.666667	0.727273
EI071	468364	6714149	0	0.111111	0.555556	0.875	0.833333	0.125	0.666667	0.25	5.54545	2.09091	0.222222	0
EI074	468237	6713920	0.75	1.33333	0.222222	3.625	1	2.375	1.46667	0.625	2.54545	0	0.222222	0.818182
HB001	457275	6705555	3.2	1.28571	1.18182	1.75	1.42857	3.66667	1.5	0.285714	1.15789	1.06667	0.0833333	2.2
HB004	457507	6705287	3.9	6.57143	2.18182	4.75	5.42857	4.66667	2.6875	6.71429	4.36842	3.33333	4.25	1.6
HB009	457717	6704904	0.4	0	0	0.375	0	0	0	0.428571	1.73684	0.266667	0	0.3
HB010	457737	6704844	0.1	0.142857	0	0	0	1.83333	0.25	0.142857	2.73684	0.133333	1.08333	0.2
HB015	457685	6704409	1.6	2.57143	5	11.375	8.28571	13.3333	1.3125	8	2.94737	0	0	0.3
HB016	457675	6704350	0.2	0.285714	0	0.625	0	0	0.1875	0	0.473684	0	0	0.1
HB021	457543	6704020	3.6	3	2.63636	5.375	1	4.16667	0.4375	3.42857	4.52632	1.66667	1.16667	1.7
HB027	457037	6702446	0.2	0.285714	0.909091	0	0	0	0	0.142857	0.263158	0	0	0
HB031	456851	6701574	0.3	0.714286	0.181818	0.125	0	0	0	0	1.10526	0	0	0.3
HB042	456981	6700583	0.111111	0	1.18182	1.375	0	0	0	0	3.52632	0	0.0833333	0
HB046	456777	6699532	0.333333	0.142857	1.36364	0.875	0.142857	0.333333	0	0	3.89474	0	0.5	0
HB055	456840	6698604	0.555556	1.42857	0	1.125	1	0.5	0.9375	0.428571	4.47368	1.4	0.416667	0.4
HB056	456912	6698852	0.888889	2.85714	0	0.875	1.57143	0.5	0.4375	0.428571	3.26316	3.4	1.16667	0.5
HB060	461258	6708524	0.2	1.625	0.4	0.75	0	0.166667	0.352941	1.875	0.722222	0.2	0	0.272727
HB064	460950	6707772	0.4	3.375	0.7	1.125	0.285714	0	1.88235	0.125	1.83333	0.666667	0	0.272727
HB065	460583	6708184	0	1.25	0.8	1.5	0.285714	0	0.647059	0	2.16667	0.266667	0.818182	0.181818
HB067	460399	6708237	1	1.375	1.9	5.375	2	2.5	1	0.125	0.666667	0.266667	0.636364	0.272727
HB070	460401	6707762	3	6.5	5.3	1.375	0.833333	1.16667	0.235294	1	2.16667	0.571429	0	0.5
HB074	460196	6707394	4.33333	1.125	0.4	0.125	0.5	1.16667	0.529412	1.42857	2	0.857143	0	0
HB077	460337	6706705	0.222222	0.25	0.9	0.5	1.66667	0.666667	0.0588235	0.428571	1.38889	0.642857	0.545455	1.1
HB080	460266	6705947	1.55556	1	0.5	0.375	0.333333	0.333333	0.470588	2	2.22222	0.357143	1.09091	1
HB081	460168	6705703	0	0.5	0.3	0.25	0	0.666667	0.117647	0.428571	0.833333	0.0714286	0.909091	0.1
HB084	460036	6705462	1.22222	0.625	0.2	0	0.833333	0.666667	0.0588235	0.428571	0.388889	0	0.0909091	1
HB085	460225	6705267	2.66667	2.375	3.5	0.875	1.83333	3.66667	0.176471	0.857143	4.27778	1.42857	2.27273	2.5
HB087	460865	6704678	1.66667	1.125	3.3	0.375	0.833333	1.66667	0.588235	0.714286	9.61111	12.0714	0.363636	1.7
HB088	460231	6704719	0	1	1	1.5	2	0.666667	0.117647	0	3	2	2.63636	0.2
HB090	459789	6704280	0.625	1	0.3	1	1.33333	4.83333	0.529412	0.428571	4.47368	2.85714	0.272727	0.4
HB092	459808	6704177	1.375	1.42857	1.36364	1.66667	4.5	3.5	0.117647	0.285714	3.05556	0.4	2.45455	0.5
HB094	460383	6704121	0.375	0.428571	0.272727	1.25	0	0	0	0	0.611111	0	0.545455	0
HB098	460524	6703575	0	0.428571	0.545455	0.625	1.71429	0.5	0.882353	1.57143	0.5	0	0.454545	0.4
HB100	460555	6703260	0.5	1	1.36364	0.75	0	0.166667	0.294118	1	0.388889	0	0.0909091	0
HB102	460519	6702891	0.125	0.142857	0.272727	0.25	0.142857	0.166667	0.176471	0	0.444444	0	1.09091	0
HB106	460011	6702526	0.444444	0.857143	0.454545	2.5	1.71429	2.5	0.470588	0.285714	2.77778	0.733333	1.18182	0.4
HB107	460148	6702898	0.111111	2.14286	0.363636	1.25	2.71429	2	0.411765	2.57143	1.88889	0.2	1.18182	0.8
HB109	459823	6702363	0.333333	0.714286	0.454545	0.75	0.428571	1.66667	0	0.142857	3.83333	0.666667	0.0909091	0.6
HB113	460828	6702290	0.111111	0.428571	0	1.25	1	0.5	0.0588235	0.428571	0.333333	0.0666667	0.363636	0.2
HB115	460860	6701764	2.77778	4.14286	0.818182	2.75	0.428571	0.5	0.235294	0.714286	4.11111	0	0.4	0
HB118	460821	6701153	0.142857	0.285714	0.909091	0.875	0.285714	0.166667	0	2	0.105263	0	0	0
HB119	460831	6700794	2.22222	1.42857	0.727273	2.125	1.28571	0.666667	0.117647	0.285714	3.05263	0.357143	1	0.2
HB129	458740	6700700	1.1	0.833333	0.0909091	1	0.428571	0.166667	0.25	0.142857	1.9	0	0	0.1
HB131	458994	6700797	0.1	0.166667	0.272727	0.875	0	0	0	0.142857	3.2	0.785714	0.166667	0.2
HB141	459432	6699968	0.4	1.14286	0.636364	0.25	1	1.66667	0.3125	0	2.5	0.357143	0	0.1
HB144	459714	6699649	2	1	2.45455	2.25	7	6.16667	5.5625	5.14286	3.55	1.21429	2.33333	1.6
HB145	457413	6703621	0	0.428571	0	0.125	0	0.166667	0.375	0.142857	0.473684	0	0	0
HB146	460484	6699751	4.25	4.28571	1.63636	2.5	0.666667	0.5	0.4375	1.28571	1.6	0.285714	0	0.3
HB181	460670	6700472	1.9	0.714286	0.727273	1.25	1	1	0.117647	0	2.88889	0.2	0	0
HB182	460810	6699792	1.33333	1.71429	0.818182	1.875	0.571429	0	0.0588235	0	2.88889	1.13333	0.363636	0
HB186	457390	6699850	0.6	0.5	0	0.375	0.142857	0	0.125	0.285714	1.52632	0.466667	0.0833333	0
HB188	457596	6700211	0.777778	1.66667	0.545455	2	0	1.33333	0.9375	0.571429	3.26316	1	1.66667	1.4
HB191	457794	6700745	0.2	1.6	0	0.875	0.285714	0.833333	0.4375	0.571429	1.68421	0	0.0833333	0.1
HB193	457812	6701082	0.444444	0.714286	0.454545	0.375	0.666667	1.16667	0.3125	0.142857	2.4	0.0714286	1.41667	0
HB195	458114	6701810	1.88889	2.42857	1.27273	0	0.666667	5.33333	0.5	1.14286	2.8	0.428571	0.916667	1.5
HB203	460313	6701563	0.666667	1.57143	0.454545	0.875	0.285714	0.333333	0.117647	0.428571	3.66667	0.266667	1	0.2
HB207	459690	6700406	2.77778	6	0.454545	2.125	1.71429	1.66667	0.3125	0.857143	6.95	1.35714	1.25	0.7
LP002	461574	6708837	0.125	2	5	1.625	1.28571	2.66667	2.41176	1.625	4.85714	1.16667	0.454545	0
LP005	461954	6708605	0.5	0.4	0.75	0	0.142857	0	0.294118	0	0.666667	0.25	0.272727	0.181818
LP007	461938	6708342	1.125	0.7	4.25	0.125	1.85714	1.16667	0.647059	0	1.42857	0.25	0	0.181818
LP011	461995	6707783	0	0.3	0.25	0	0.142857	0	0.117647	0	1.28571	0.166667	0.636364	0
LP014	461964	6707317	1.5	1.7	4	1.875	1	2	0.352941	1.5	1.42857	0.5	0.363636	0
LP018	462199	6706685	0.25	0.7	1.125	0	0.428571	1.83333	0.941176	1	1.28571	1	2	0.545455
LP020	462406	6706263	1.55556	1	0.444444	0.625	0.666667	0	0.117647	0.5	0.454545	0	0.181818	0
LP023	462741	6705791	0.222222	0.111111	0.222222	0.375	0.833333	0	0.117647	0.125	0.636364	0	0.272727	0
LP025	462694	6705474	0.555556	0.555556	0.777778	0	0.166667	0.5	0.117647	0	0.318182	0	0	0
LP028	462974	6705078	2.11111	5.88889	4.77778	2.25	4.16667	0.5	0.352941	2.375	2.77273	0.2	0.363636	5.09091
LP030	462701	6704576	1.44444	0.444444	2.66667	3.25	2	0.333333	0.411765	0	0.363636	0.2	0.181818	1.63636
LP032	462362	6703894	1.11111	2.22222	1.55556	2.5	2.66667	1.5	1.17647	0.375	3.22727	0.6	1.63636	0
LP034	462629	6703622	0	0	0	0.125	0.166667	0	0.0588235	0	0.636364	0.8	0	0
LP041	463033	6704082	0.222222	1.55556	0	0	1.16667	0	0.352941	0.5	1.27273	0.2	0.272727	0
LP060	464206	6705712	1	1.77778	0.888889	2	1.5	2.5	0.176471	1.625	0.227273	0	0.818182	0.363636
LP061	464026	6705774	1.875	6.66667	2.77778	5.625	1.83333	2.83333	1.29412	8.5	3.54545	3.2	0.272727	2
LP065	463635	6705793	0	0	0	0.125	0.5	0.333333	0	0	0.363636	0	0	0.0909091
LP068	463189	6706100	0.625	0.333333	0	0.5	0	0.5	0	0.125	3.22727	3.2	0.181818	0.909091
LP074	463164	6706370	0.25	0.444444	0	0.875	0.285714	0	0.133333	0.375	1.04545	0.583333	0.333333	0.272727
LP076	463312	6706785	4.375	2.22222	0.444444	2.75	0.857143	1	1.66667	1	1.77273	0.416667	0.111111	0
LP078	463441	6707190	0.75	0.555556	2.88889	2.125	3.85714	0.625	1.73333	1.375	1.68182	0.25	2.11111	0.545455
LP080	463685	6707633	0.375	2	1.77778	3.75	1.28571	2.125	1.4	0.625	1.59091	0	0.333333	0
LP082	464122	6707737	0.25	0.222222	0	1	0	2	0.933333	1	1.27273	0.166667	0.888889	0
LP084	464005	6709146	1.77778	4.25	3.8	4.75	2.66667	1.5	1.26667	2.5	1.36364	0.166667	0.222222	0
LP088	463747	6710918	1.75	1.5	0.9	0.875	0.5	0	0.333333	0.25	0	0.0833333	0	0
LP093	463701	6703808	0	0.111111	0	0	0	0.333333	0	0	0.136364	0	0	0
LP098	463963	6704824	0	0.888889	0.888889	0.125	0	0.666667	0.0588235	0	1.36364	0.2	1.27273	1.36364
LP106	464644	6705276	0.333333	0.444444	0.555556	1.125	0.166667	0.5	0.235294	1.25	0.954545	0.7	0	0.181818
LP111	463342	6703035	5.375	5.5	4.8	6.5	2	1.25	1.26667	1.625	2.27273	0.916667	0.555556	0.0909091

## Sheet: SimulationScenarios
Model	Parameter	ParamValue	AdjustDir	ShortDesc	LongDesc
R01	Baseline			Baseline	Baseline
R02	Fish Schools	Random		Random Schools	Random Schools
R03	Fish Schools	None		No Schools	No Schools
R04	Movement Distance	u=847 sd=1558	-10%	Forage Distance	Mean distance an otter will move during a foraging bout
R05	Movement Distance	u=1035 sd=1904	+10%	Forage Distance	Mean distance an otter will move during a foraging bout
R06	Hrs BM	u=4.379 sd=1.643	-10%	Feces Rate	Mean fecal deposition rate
R07	Hrs BM	u=5.352 sd=2.008	+10%	Feces Rate	Mean fecal deposition rate
R08	Hrs Active	u=1.418 sd=1.379	-10%	Active Rate	Mean hours of consecutive activity
R09	Hrs Active	u=1.734 sd=1.685	+10%	Active Rate	Mean hours of consecutive activity
R10	Hrs Inactive	u=10.523 sd=7.457	-10%	Inactive Rate	Mean hours of consecutive inactivity
R11	Hrs Inactive	u=12.861 sd=9.115	+10%	Inactive Rate	Mean hours of consecutive inactivity
R12	Scent Decay Rate	-0.002	-0.001	Scent Decay	Hourly rate of decay for detection of feces
R13	Scent Decay Rate	-0.004	+0.001	Scent Decay	Hourly rate of decay for detection of feces
R14	Scent Decay Exp	0.001	-0.099	Scent Decay Exp	Exponent for Hourly rate of decay for detection of feces
R15	Scent Decay Exp	0.2	+0.1	Scent Decay Exp	Exponent for Hourly rate of decay for detection of feces
R16	Visual m	25	-25m	Visual	Distance at which otters can visually interpret their surroundings
R17	Visual m	75	+25m	Visual	Distance at which otters can visually interpret their surroundings
R18	Memory m	500	-500m	Memory	Distance at which otters can recall their surroundings from memory/familiarity
R19	Memory m	1500	+500m	Memory	Distance at which otters can recall their surroundings from memory/familiarity
R20	Active School Scaler	1.5	-0.5	Active on School	An exponent adjusting the probability of switching states due to feeding on pelagic fish
R21	Active School Scaler	2.5	+0.5	Active on School	An exponent adjusting the probability of switching states due to feeding on pelagic fish
R22	BM School Scaler	1.5	-0.5	Feces on School	An exponent adjusting the probability of defecating due to feeding on pelagic fish
R23	BM School Scaler	2.5	+0.5	Feces on School	An exponent adjusting the probability of defecating due to feeding on pelagic fish
R24	Fish School % Abundance	0.75	-25%	School Density	An adjustment to the relative abundance of fish schools
R25	Fish School % Abundance	0.5	-50%	School Density	An adjustment to the relative abundance of fish schools
R26	Fish School % Abundance	0.25	-75%	School Density	An adjustment to the relative abundance of fish schools

## Sheet: FecalCounts
From SQL Server: StudyAreaTotalPoopCount		R dataframe = fecal		From R
Model	ModelRun	CountOfMeas		Mean Feces/day
R01	1	25442			Mean Feces/Day	CI95
R01	2	33119		R01	308.438	6.33083
R01	3	30860		R02	298.545	6.70825	9.89261
R01	4	34336		R03	391.452	7.74233	83.0148
R01	5	29868		R04	316.862	6.5318	8.42424
R01	6	26787		R05	306.964	6.91732	1.47391
R01	7	31078		R06	314.484	6.48621	6.04674
R01	8	25820		R07	293.461	6.22914	14.9766
R01	9	29778		R08	314.013	6.49047	5.57587
R01	10	33972		R09	306.158	6.22431	2.27946
R01	11	26168		R10	322.047	6.86848	13.609
R01	12	24541		R11	304.671	6.97653	3.76641
R01	13	23069		R12	316.595	6.00012	8.15783
R01	14	27582		R13	302.164	6.65039	6.2738
R01	15	30192		R14	311.057	6.16737	2.61989
R01	16	29671		R15	308.357	5.96286	0.0802174
R01	17	25957		R16	304.002	6.11174	4.43511
R01	18	27789		R17	314.401	6.28728	5.9637
R01	19	29360		R18	288.487	6.19877	19.9502
R01	20	29953		R19	330.84	6.65208	22.4022
R01	21	27154		R20	331.325	6.06682	22.8876
R01	22	30410		R21	285.919	5.80458	22.518
R01	23	31975		R22	297.598	5.91004	10.8396
R01	24	32739		R23	319.325	6.90398	10.8878
R01	25	28770		R24	323.031	6.11918	14.593
R01	26	28839		R25	333.033	6.40999	24.595
R01	27	30313		R26	353.002	7.38146	44.5646
R01	28	26874
R01	29	25668
R01	30	34221
R01	31	33129			Mean Feces/Day	CI95
R01	32	26830		Schools 100%	308.438	6.33083
R01	33	30461		Random Schools	298.545	6.70825
R01	34	28531		Schools 75%	323.031	6.11918
R01	35	31851		Schools 50%	333.033	6.40999
R01	36	27462		Schools 25%	353.002	7.38146
R01	37	35685		No Schools	391.452	7.74233
R01	38	27035
R01	39	33131
R01	40	29663
R01	41	24082
R01	42	30863
R01	43	26955
R01	44	33204
R01	45	25461
R01	46	28225
R01	47	27949
R01	48	29558
R01	49	28121
R01	50	24055
R01	51	26699
R01	52	30519
R01	53	23641
R01	54	25271
R01	55	26726
R01	56	26531
R01	57	28133
R01	58	26651
R01	59	24905
R01	60	31626
R01	61	32282
R01	62	31354
R01	63	24081
R01	64	24777
R01	65	33472
R01	66	26644
R01	67	34022
R01	68	29927
R01	69	26438
R01	70	26711
R01	71	25519
R01	72	27792
R01	73	30201
R01	74	25071
R01	75	27701
R01	76	25193
R01	77	28500
R01	78	31384
R01	79	30793
R01	80	25926
R01	81	26912
R01	82	27519
R01	83	26356
R01	84	33612
R01	85	28010
R01	86	24209
R01	87	24361
R01	88	26053
R01	89	27614
R01	90	23653
R01	91	26415
R01	92	25099
R01	93	25608
R01	94	29108
R01	95	27324
R01	96	24633
R01	97	31043
R01	98	27997
R01	99	27846
R01	100	31207
R02	1	27852
R02	2	27624
R02	3	28014
R02	4	26769
R02	5	30848
R02	6	23514
R02	7	32122
R02	8	28337
R02	9	30522
R02	10	23695
R02	11	27978
R02	12	27206
R02	13	23914
R02	14	27664
R02	15	25451
R02	16	28824
R02	17	30401
R02	18	27445
R02	19	28691
R02	20	23464
R02	21	28610
R02	22	26554
R02	23	31467
R02	24	23573
R02	25	25315
R02	26	32690
R02	27	27301
R02	28	23642
R02	29	32810
R02	30	24678
R02	31	24544
R02	32	33787
R02	33	21778
R02	34	24795
R02	35	26197
R02	36	23222
R02	37	26740
R02	38	25410
R02	39	24958
R02	40	27628
R02	41	28052
R02	42	27566
R02	43	31984
R02	44	27188
R02	45	24419
R02	46	31223
R02	47	33344
R02	48	25883
R02	49	30182
R02	50	24646
R02	51	31940
R02	52	24266
R02	53	32561
R02	54	33137
R02	55	31963
R02	56	26195
R02	57	27855
R02	58	23225
R02	59	24762
R02	60	26040
R02	61	28880
R02	62	27589
R02	63	25057
R02	64	30856
R02	65	23409
R02	66	25847
R02	67	22967
R02	68	30340
R02	69	26681
R02	70	24843
R02	71	25716
R02	72	28989
R02	73	23036
R02	74	21611
R02	75	27970
R02	76	26934
R02	77	27579
R02	78	25558
R02	79	33653
R02	80	30042
R02	81	23122
R02	82	25728
R02	83	32103
R02	84	27326
R02	85	32373
R02	86	34119
R02	87	29497
R02	88	27313
R02	89	25315
R02	90	28003
R02	91	27543
R02	92	25114
R02	93	25206
R02	94	28093
R02	95	24412
R02	96	30475
R02	97	25066
R02	98	30447
R02	99	32442
R02	100	22894
R03	1	37780
R03	2	36490
R03	3	28914
R03	4	35185
R03	5	34776
R03	6	38981
R03	7	35557
R03	8	37073
R03	9	29222
R03	10	36862
R03	11	36392
R03	12	32356
R03	13	31132
R03	14	37508
R03	15	33619
R03	16	34668
R03	17	35710
R03	18	32952
R03	19	39070
R03	20	36520
R03	21	30866
R03	22	40436
R03	23	31549
R03	24	35546
R03	25	40402
R03	26	35341
R03	27	37490
R03	28	41985
R03	29	35082
R03	30	33293
R03	31	31034
R03	32	39466
R03	33	36818
R03	34	37035
R03	35	31484
R03	36	39601
R03	37	34025
R03	38	31867
R03	39	33175
R03	40	40280
R03	41	39408
R03	42	37475
R03	43	34576
R03	44	35326
R03	45	39691
R03	46	34401
R03	47	35650
R03	48	30501
R03	49	32988
R03	50	35714
R03	51	37782
R03	52	34309
R03	53	34975
R03	54	43048
R03	55	33424
R03	56	36444
R03	57	37689
R03	58	35158
R03	59	35352
R03	60	34534
R03	61	42546
R03	62	38077
R03	63	39968
R03	64	34141
R03	65	37902
R03	66	36004
R03	67	31878
R03	68	29812
R03	69	33485
R03	70	33910
R03	71	35021
R03	72	33730
R03	73	38182
R03	74	38047
R03	75	41140
R03	76	43116
R03	77	30454
R03	78	43011
R03	79	36472
R03	80	31845
R03	81	35907
R03	82	41390
R03	83	39868
R03	84	39866
R03	85	31216
R03	86	40698
R03	87	37043
R03	88	31012
R03	89	39505
R03	90	35041
R03	91	29300
R03	92	32580
R03	93	31266
R03	94	44403
R03	95	36321
R03	96	44169
R03	97	30893
R03	98	37551
R03	99	39920
R03	100	38684
R04	1	25504
R04	2	25758
R04	3	30132
R04	4	28820
R04	5	34854
R04	6	32938
R04	7	26464
R04	8	28426
R04	9	26019
R04	10	31315
R04	11	31396
R04	12	26771
R04	13	28341
R04	14	35408
R04	15	31569
R04	16	32085
R04	17	26148
R04	18	26527
R04	19	24474
R04	20	28342
R04	21	34888
R04	22	33119
R04	23	28224
R04	24	31551
R04	25	23716
R04	26	32153
R04	27	29668
R04	28	23702
R04	29	29710
R04	30	30659
R04	31	28928
R04	32	32449
R04	33	26172
R04	34	29923
R04	35	33837
R04	36	27203
R04	37	33359
R04	38	31111
R04	39	28135
R04	40	24982
R04	41	33999
R04	42	29770
R04	43	34128
R04	44	30422
R04	45	23207
R04	46	26012
R04	47	31861
R04	48	24910
R04	49	27939
R04	50	26335
R04	51	24769
R04	52	30091
R04	53	27235
R04	54	27539
R04	55	29916
R04	56	27981
R04	57	28703
R04	58	29660
R04	59	32926
R04	60	22336
R04	61	26596
R04	62	29167
R04	63	29985
R04	64	26672
R04	65	33083
R04	66	34195
R04	67	26432
R04	68	26763
R04	69	29038
R04	70	31065
R04	71	26645
R04	72	29617
R04	73	31579
R04	74	24951
R04	75	29816
R04	76	32020
R04	77	27800
R04	78	28852
R04	79	30212
R04	80	31095
R04	81	30511
R04	82	30483
R04	83	27616
R04	84	27636
R04	85	30971
R04	86	29817
R04	87	29964
R04	88	30894
R04	89	28186
R04	90	29855
R04	91	23861
R04	92	34298
R04	93	33110
R04	94	23136
R04	95	35316
R04	96	28609
R04	97	30618
R04	98	27164
R04	99	27347
R04	100	25634
R05	1	26310
R05	2	25164
R05	3	33372
R05	4	28047
R05	5	32376
R05	6	25123
R05	7	29350
R05	8	26051
R05	9	26502
R05	10	30191
R05	11	27054
R05	12	31651
R05	13	32303
R05	14	24331
R05	15	31713
R05	16	27406
R05	17	25955
R05	18	27250
R05	19	24143
R05	20	29749
R05	21	33800
R05	22	27076
R05	23	26174
R05	24	30113
R05	25	26038
R05	26	23854
R05	27	27262
R05	28	23776
R05	29	27976
R05	30	24148
R05	31	32820
R05	32	26934
R05	33	34657
R05	34	31636
R05	35	24774
R05	36	27974
R05	37	29993
R05	38	31332
R05	39	30524
R05	40	26364
R05	41	30036
R05	42	31618
R05	43	29918
R05	44	25395
R05	45	28767
R05	46	24355
R05	47	26502
R05	48	24091
R05	49	25993
R05	50	23871
R05	51	29978
R05	52	26074
R05	53	22211
R05	54	27225
R05	55	31180
R05	56	28502
R05	57	27522
R05	58	33627
R05	59	30746
R05	60	29730
R05	61	24767
R05	62	27443
R05	63	32861
R05	64	31775
R05	65	32060
R05	66	32114
R05	67	32503
R05	68	26159
R05	69	27542
R05	70	32942
R05	71	32595
R05	72	22979
R05	73	28277
R05	74	29390
R05	75	31029
R05	76	26706
R05	77	29782
R05	78	28521
R05	79	23431
R05	80	28075
R05	81	25805
R05	82	27179
R05	83	32738
R05	84	24416
R05	85	26463
R05	86	31724
R05	87	31406
R05	88	24571
R05	89	23388
R05	90	23471
R05	91	31782
R05	92	23652
R05	93	28812
R05	94	26920
R05	95	26081
R05	96	24972
R05	97	34441
R05	98	26969
R05	99	24133
R05	100	35584
R06	1	32951
R06	2	26457
R06	3	27710
R06	4	31929
R06	5	27481
R06	6	27959
R06	7	33150
R06	8	24417
R06	9	27883
R06	10	29585
R06	11	33743
R06	12	26587
R06	13	25807
R06	14	33526
R06	15	25480
R06	16	30386
R06	17	30895
R06	18	28986
R06	19	27548
R06	20	28614
R06	21	28819
R06	22	30563
R06	23	33155
R06	24	29361
R06	25	31944
R06	26	27292
R06	27	32217
R06	28	31546
R06	29	26677
R06	30	30444
R06	31	31189
R06	32	29118
R06	33	34506
R06	34	33242
R06	35	26557
R06	36	34274
R06	37	29462
R06	38	29075
R06	39	27605
R06	40	34626
R06	41	25624
R06	42	31249
R06	43	27888
R06	44	33522
R06	45	31402
R06	46	26152
R06	47	27841
R06	48	29211
R06	49	32103
R06	50	31863
R06	51	30159
R06	52	25357
R06	53	26837
R06	54	26575
R06	55	30441
R06	56	28004
R06	57	25611
R06	58	27082
R06	59	31283
R06	60	28001
R06	61	27331
R06	62	28364
R06	63	25928
R06	64	27159
R06	65	26508
R06	66	25700
R06	67	30569
R06	68	27115
R06	69	26880
R06	70	25790
R06	71	34711
R06	72	27231
R06	73	27078
R06	74	31203
R06	75	28616
R06	76	27687
R06	77	23262
R06	78	35776
R06	79	30062
R06	80	23633
R06	81	28704
R06	82	33074
R06	83	25395
R06	84	27623
R06	85	24930
R06	86	25472
R06	87	37247
R06	88	30684
R06	89	25481
R06	90	25259
R06	91	26446
R06	92	30065
R06	93	26524
R06	94	34324
R06	95	26198
R06	96	24850
R06	97	25188
R06	98	30110
R06	99	25347
R06	100	30760
R07	1	28131
R07	2	25759
R07	3	24536
R07	4	23766
R07	5	23647
R07	6	23009
R07	7	26700
R07	8	25511
R07	9	28456
R07	10	23756
R07	11	25597
R07	12	22309
R07	13	23878
R07	14	21633
R07	15	26052
R07	16	32897
R07	17	25137
R07	18	26084
R07	19	26343
R07	20	28478
R07	21	28843
R07	22	25626
R07	23	25363
R07	24	22459
R07	25	30107
R07	26	29210
R07	27	28127
R07	28	26544
R07	29	31564
R07	30	23236
R07	31	26978
R07	32	29710
R07	33	26603
R07	34	28310
R07	35	27699
R07	36	25852
R07	37	32862
R07	38	32422
R07	39	25093
R07	40	26289
R07	41	27338
R07	42	23841
R07	43	25008
R07	44	23396
R07	45	27904
R07	46	28665
R07	47	27072
R07	48	23835
R07	49	28540
R07	50	26108
R07	51	29194
R07	52	31494
R07	53	30397
R07	54	25329
R07	55	29753
R07	56	28802
R07	57	26658
R07	58	29632
R07	59	22229
R07	60	27764
R07	61	22413
R07	62	31094
R07	63	26520
R07	64	22086
R07	65	26215
R07	66	24007
R07	67	29556
R07	68	32004
R07	69	26622
R07	70	23113
R07	71	26904
R07	72	28336
R07	73	28645
R07	74	30994
R07	75	32220
R07	76	26996
R07	77	25810
R07	78	31567
R07	79	24952
R07	80	28125
R07	81	34214
R07	82	22982
R07	83	29942
R07	84	25612
R07	85	25167
R07	86	30365
R07	87	29068
R07	88	25078
R07	89	28571
R07	90	28044
R07	91	26939
R07	92	31580
R07	93	22690
R07	94	25640
R07	95	26400
R07	96	30515
R07	97	29515
R07	98	22940
R07	99	26399
R07	100	22465
R08	1	28839
R08	2	31844
R08	3	23698
R08	4	28498
R08	5	36690
R08	6	26892
R08	7	30177
R08	8	28621
R08	9	33712
R08	10	31241
R08	11	32807
R08	12	24202
R08	13	25932
R08	14	24599
R08	15	25975
R08	16	27551
R08	17	29465
R08	18	24852
R08	19	28531
R08	20	27647
R08	21	27725
R08	22	27593
R08	23	29465
R08	24	28202
R08	25	25760
R08	26	29828
R08	27	28255
R08	28	29482
R08	29	35520
R08	30	31081
R08	31	28159
R08	32	29335
R08	33	27505
R08	34	31276
R08	35	28938
R08	36	25162
R08	37	34721
R08	38	27303
R08	39	28981
R08	40	32773
R08	41	25995
R08	42	24859
R08	43	26389
R08	44	30891
R08	45	26968
R08	46	32948
R08	47	27438
R08	48	33865
R08	49	25041
R08	50	29856
R08	51	28488
R08	52	30394
R08	53	23659
R08	54	28647
R08	55	27262
R08	56	26534
R08	57	30828
R08	58	29190
R08	59	23945
R08	60	29614
R08	61	30401
R08	62	25734
R08	63	34930
R08	64	27862
R08	65	28175
R08	66	29789
R08	67	23577
R08	68	30420
R08	69	32031
R08	70	27469
R08	71	26427
R08	72	30037
R08	73	28040
R08	74	30228
R08	75	29997
R08	76	32728
R08	77	28267
R08	78	26016
R08	79	29327
R08	80	33130
R08	81	33090
R08	82	25086
R08	83	28729
R08	84	26592
R08	85	30454
R08	86	35923
R08	87	31271
R08	88	26607
R08	89	30537
R08	90	30404
R08	91	34635
R08	92	29660
R08	93	23955
R08	94	28289
R08	95	32141
R08	96	22936
R08	97	25392
R08	98	27755
R08	99	32922
R08	100	26312
R09	1	28834
R09	2	31182
R09	3	25799
R09	4	29363
R09	5	31981
R09	6	28570
R09	7	29185
R09	8	29049
R09	9	29479
R09	10	24740
R09	11	27808
R09	12	31048
R09	13	27082
R09	14	31994
R09	15	29027
R09	16	23456
R09	17	28602
R09	18	23674
R09	19	28094
R09	20	27318
R09	21	27834
R09	22	24763
R09	23	25421
R09	24	26197
R09	25	25420
R09	26	31299
R09	27	32167
R09	28	30026
R09	29	34135
R09	30	29191
R09	31	28717
R09	32	32387
R09	33	36705
R09	34	30263
R09	35	34685
R09	36	28065
R09	37	30886
R09	38	23485
R09	39	30380
R09	40	26716
R09	41	31219
R09	42	26788
R09	43	25782
R09	44	29890
R09	45	32525
R09	46	27045
R09	47	25965
R09	48	29381
R09	49	24471
R09	50	29748
R09	51	26807
R09	52	27289
R09	53	24227
R09	54	27532
R09	55	25233
R09	56	28144
R09	57	29870
R09	58	28495
R09	59	28810
R09	60	27106
R09	61	27112
R09	62	26608
R09	63	33536
R09	64	28462
R09	65	26360
R09	66	28639
R09	67	25869
R09	68	28022
R09	69	31230
R09	70	28420
R09	71	28742
R09	72	33988
R09	73	25421
R09	74	25012
R09	75	26835
R09	76	23411
R09	77	25177
R09	78	29725
R09	79	24638
R09	80	32153
R09	81	31908
R09	82	23780
R09	83	24501
R09	84	27815
R09	85	24788
R09	86	32301
R09	87	27112
R09	88	23654
R09	89	31430
R09	90	23207
R09	91	32002
R09	92	23813
R09	93	25639
R09	94	27508
R09	95	26855
R09	96	30398
R09	97	27586
R09	98	24959
R09	99	26262
R09	100	30422
R10	1	27980
R10	2	34167
R10	3	33488
R10	4	26277
R10	5	29051
R10	6	30592
R10	7	31276
R10	8	27459
R10	9	33071
R10	10	32313
R10	11	30392
R10	12	32171
R10	13	35260
R10	14	35106
R10	15	26549
R10	16	25463
R10	17	29822
R10	18	29110
R10	19	27505
R10	20	31543
R10	21	24078
R10	22	31687
R10	23	28795
R10	24	30776
R10	25	24823
R10	26	34955
R10	27	26919
R10	28	33237
R10	29	27137
R10	30	31625
R10	31	27512
R10	32	26115
R10	33	28800
R10	34	29501
R10	35	37133
R10	36	35035
R10	37	29424
R10	38	34400
R10	39	25788
R10	40	36162
R10	41	25918
R10	42	27775
R10	43	30183
R10	44	26380
R10	45	31432
R10	46	29598
R10	47	27291
R10	48	28191
R10	49	37261
R10	50	34818
R10	51	32013
R10	52	29035
R10	53	29544
R10	54	28723
R10	55	27589
R10	56	25154
R10	57	29909
R10	58	25975
R10	59	29800
R10	60	25486
R10	61	28477
R10	62	30681
R10	63	26582
R10	64	28619
R10	65	28402
R10	66	29219
R10	67	33920
R10	68	34471
R10	69	27329
R10	70	36112
R10	71	31905
R10	72	26451
R10	73	29033
R10	74	28899
R10	75	28332
R10	76	24486
R10	77	28540
R10	78	24520
R10	79	34066
R10	80	30900
R10	81	29553
R10	82	29244
R10	83	28526
R10	84	27956
R10	85	26869
R10	86	30132
R10	87	25559
R10	88	26800
R10	89	23539
R10	90	27932
R10	91	31656
R10	92	26892
R10	93	32524
R10	94	29814
R10	95	30064
R10	96	25300
R10	97	29962
R10	98	36265
R10	99	28062
R10	100	30663
R11	1	34211
R11	2	24904
R11	3	27700
R11	4	23136
R11	5	26803
R11	6	25305
R11	7	26766
R11	8	29844
R11	9	23007
R11	10	30330
R11	11	26814
R11	12	25318
R11	13	33254
R11	14	31456
R11	15	28968
R11	16	26720
R11	17	26501
R11	18	24396
R11	19	28958
R11	20	27741
R11	21	22395
R11	22	28944
R11	23	30789
R11	24	24757
R11	25	31390
R11	26	34377
R11	27	24424
R11	28	27660
R11	29	29435
R11	30	25742
R11	31	26099
R11	32	22730
R11	33	27291
R11	34	33103
R11	35	29006
R11	36	30975
R11	37	25605
R11	38	29546
R11	39	32148
R11	40	27297
R11	41	32162
R11	42	27838
R11	43	28048
R11	44	30166
R11	45	24749
R11	46	33494
R11	47	30142
R11	48	30209
R11	49	31252
R11	50	28309
R11	51	26012
R11	52	28655
R11	53	35775
R11	54	23463
R11	55	29656
R11	56	24877
R11	57	24152
R11	58	22667
R11	59	34200
R11	60	24499
R11	61	26306
R11	62	27414
R11	63	25276
R11	64	28916
R11	65	24636
R11	66	26263
R11	67	32539
R11	68	24113
R11	69	34062
R11	70	28997
R11	71	23931
R11	72	31646
R11	73	22732
R11	74	24203
R11	75	26140
R11	76	32171
R11	77	26856
R11	78	28804
R11	79	27536
R11	80	29042
R11	81	26948
R11	82	33235
R11	83	24168
R11	84	32075
R11	85	29683
R11	86	30969
R11	87	25793
R11	88	24551
R11	89	30591
R11	90	33005
R11	91	27412
R11	92	29026
R11	93	22825
R11	94	27419
R11	95	26589
R11	96	27196
R11	97	28972
R11	98	30118
R11	99	31494
R11	100	23152
R12	1	25833
R12	2	28701
R12	3	25492
R12	4	31623
R12	5	31864
R12	6	28403
R12	7	31512
R12	8	28117
R12	9	24346
R12	10	25025
R12	11	28740
R12	12	29255
R12	13	29765
R12	14	28449
R12	15	25616
R12	16	31541
R12	17	34827
R12	18	30992
R12	19	27252
R12	20	26401
R12	21	32742
R12	22	32654
R12	23	28485
R12	24	33279
R12	25	28607
R12	26	23935
R12	27	26210
R12	28	32500
R12	29	34087
R12	30	30821
R12	31	28861
R12	32	29790
R12	33	25562
R12	34	31148
R12	35	33646
R12	36	30516
R12	37	33433
R12	38	33682
R12	39	29505
R12	40	26055
R12	41	25971
R12	42	27939
R12	43	25618
R12	44	33673
R12	45	31121
R12	46	27687
R12	47	27471
R12	48	26185
R12	49	26501
R12	50	28992
R12	51	29616
R12	52	29430
R12	53	29988
R12	54	29054
R12	55	25156
R12	56	24644
R12	57	29753
R12	58	28422
R12	59	32006
R12	60	31625
R12	61	26602
R12	62	24329
R12	63	24387
R12	64	29117
R12	65	30018
R12	66	25466
R12	67	25149
R12	68	31866
R12	69	29677
R12	70	28245
R12	71	31551
R12	72	29773
R12	73	25756
R12	74	27741
R12	75	25626
R12	76	29455
R12	77	32104
R12	78	25858
R12	79	30630
R12	80	30785
R12	81	25855
R12	82	31520
R12	83	29391
R12	84	33406
R12	85	24459
R12	86	33128
R12	87	28034
R12	88	29491
R12	89	34792
R12	90	28772
R12	91	26968
R12	92	26859
R12	93	29516
R12	94	27996
R12	95	31899
R12	96	33782
R12	97	29741
R12	98	31364
R12	99	29548
R12	100	31897
R13	1	27317
R13	2	33497
R13	3	32743
R13	4	25299
R13	5	26527
R13	6	25256
R13	7	25709
R13	8	24441
R13	9	24203
R13	10	28565
R13	11	33940
R13	12	25146
R13	13	28912
R13	14	25671
R13	15	27744
R13	16	25136
R13	17	34004
R13	18	30249
R13	19	25211
R13	20	27928
R13	21	29588
R13	22	29476
R13	23	27787
R13	24	25501
R13	25	24885
R13	26	33187
R13	27	31828
R13	28	32812
R13	29	24467
R13	30	25236
R13	31	25227
R13	32	28940
R13	33	28156
R13	34	24026
R13	35	31394
R13	36	31346
R13	37	32826
R13	38	31409
R13	39	23832
R13	40	26923
R13	41	29304
R13	42	31070
R13	43	26654
R13	44	34746
R13	45	26114
R13	46	28467
R13	47	25636
R13	48	29482
R13	49	28381
R13	50	27869
R13	51	24718
R13	52	26428
R13	53	26250
R13	54	27009
R13	55	29781
R13	56	28805
R13	57	34957
R13	58	28509
R13	59	23532
R13	60	23983
R13	61	25098
R13	62	24539
R13	63	29690
R13	64	27009
R13	65	26339
R13	66	32178
R13	67	28453
R13	68	28542
R13	69	25118
R13	70	29340
R13	71	21984
R13	72	25087
R13	73	24998
R13	74	27836
R13	75	28695
R13	76	26605
R13	77	25812
R13	78	26789
R13	79	28588
R13	80	24456
R13	81	23204
R13	82	29995
R13	83	28588
R13	84	26348
R13	85	24949
R13	86	33533
R13	87	23497
R13	88	27374
R13	89	26567
R13	90	25807
R13	91	24897
R13	92	28691
R13	93	28111
R13	94	32195
R13	95	33579
R13	96	22652
R13	97	26747
R13	98	29711
R13	99	34357
R13	100	23909
R14	1	31334
R14	2	26187
R14	3	27979
R14	4	32945
R14	5	31738
R14	6	27684
R14	7	26848
R14	8	30290
R14	9	29915
R14	10	26123
R14	11	26562
R14	12	25616
R14	13	23864
R14	14	28764
R14	15	29706
R14	16	28883
R14	17	31602
R14	18	27237
R14	19	31258
R14	20	29014
R14	21	30254
R14	22	35212
R14	23	25355
R14	24	28866
R14	25	25828
R14	26	33626
R14	27	27432
R14	28	26887
R14	29	34910
R14	30	31156
R14	31	27072
R14	32	22926
R14	33	22783
R14	34	27210
R14	35	31680
R14	36	24860
R14	37	28952
R14	38	33687
R14	39	24194
R14	40	28327
R14	41	31427
R14	42	25613
R14	43	28053
R14	44	28972
R14	45	29375
R14	46	26814
R14	47	28778
R14	48	28163
R14	49	28324
R14	50	27837
R14	51	29811
R14	52	28138
R14	53	32742
R14	54	30439
R14	55	23599
R14	56	23334
R14	57	25418
R14	58	32709
R14	59	23920
R14	60	31786
R14	61	25455
R14	62	26224
R14	63	31838
R14	64	30729
R14	65	27633
R14	66	25313
R14	67	28348
R14	68	28494
R14	69	27691
R14	70	31696
R14	71	29014
R14	72	27635
R14	73	27099
R14	74	28935
R14	75	24524
R14	76	28137
R14	77	26694
R14	78	31643
R14	79	34449
R14	80	26252
R14	81	28902
R14	82	30777
R14	83	27238
R14	84	25532
R14	85	27768
R14	86	28446
R14	87	33071
R14	88	26839
R14	89	29006
R14	90	29845
R14	91	33285
R14	92	24213
R14	93	33808
R14	94	32700
R14	95	31082
R14	96	27339
R14	97	31439
R14	98	27704
R14	99	29704
R14	100	25209
R15	1	27011
R15	2	33894
R15	3	28848
R15	4	26461
R15	5	23845
R15	6	25794
R15	7	27192
R15	8	32673
R15	9	25118
R15	10	21558
R15	11	26721
R15	12	27295
R15	13	29884
R15	14	30483
R15	15	30784
R15	16	23502
R15	17	27877
R15	18	30258
R15	19	28402
R15	20	27784
R15	21	28007
R15	22	26650
R15	23	27733
R15	24	33388
R15	25	30948
R15	26	25497
R15	27	26648
R15	28	30905
R15	29	32992
R15	30	31226
R15	31	27155
R15	32	27596
R15	33	30463
R15	34	34843
R15	35	27029
R15	36	27400
R15	37	29562
R15	38	27068
R15	39	28907
R15	40	25723
R15	41	29079
R15	42	32176
R15	43	24710
R15	44	31082
R15	45	26910
R15	46	25662
R15	47	24130
R15	48	27233
R15	49	30092
R15	50	26999
R15	51	24400
R15	52	26110
R15	53	26599
R15	54	26175
R15	55	29872
R15	56	25801
R15	57	28659
R15	58	29732
R15	59	31301
R15	60	28177
R15	61	28953
R15	62	31687
R15	63	24033
R15	64	30059
R15	65	28826
R15	66	30966
R15	67	34410
R15	68	29375
R15	69	24969
R15	70	24613
R15	71	34186
R15	72	32689
R15	73	31508
R15	74	26965
R15	75	31431
R15	76	27010
R15	77	24426
R15	78	26619
R15	79	30504
R15	80	28309
R15	81	28475
R15	82	27482
R15	83	26984
R15	84	24050
R15	85	31497
R15	86	30299
R15	87	33133
R15	88	27051
R15	89	32322
R15	90	24498
R15	91	24421
R15	92	29723
R15	93	29540
R15	94	28052
R15	95	30603
R15	96	27398
R15	97	26171
R15	98	29432
R15	99	28454
R15	100	25741
R16	1	24419
R16	2	28266
R16	3	27527
R16	4	34824
R16	5	30013
R16	6	28651
R16	7	26682
R16	8	24758
R16	9	26156
R16	10	26774
R16	11	27103
R16	12	26376
R16	13	29305
R16	14	31532
R16	15	30017
R16	16	24711
R16	17	28568
R16	18	24654
R16	19	25398
R16	20	25533
R16	21	30191
R16	22	22902
R16	23	29078
R16	24	28413
R16	25	31215
R16	26	27321
R16	27	31253
R16	28	22006
R16	29	29369
R16	30	31307
R16	31	26506
R16	32	23976
R16	33	29520
R16	34	25953
R16	35	30642
R16	36	24359
R16	37	31019
R16	38	26153
R16	39	23802
R16	40	33195
R16	41	23775
R16	42	28930
R16	43	27365
R16	44	25106
R16	45	30264
R16	46	29180
R16	47	27640
R16	48	32425
R16	49	24756
R16	50	27679
R16	51	26955
R16	52	30184
R16	53	26438
R16	54	27665
R16	55	26239
R16	56	25369
R16	57	30784
R16	58	21820
R16	59	28506
R16	60	33323
R16	61	32072
R16	62	23167
R16	63	30548
R16	64	27451
R16	65	30362
R16	66	31243
R16	67	23995
R16	68	27739
R16	69	28138
R16	70	26721
R16	71	27254
R16	72	30699
R16	73	25522
R16	74	29957
R16	75	24861
R16	76	28742
R16	77	30714
R16	78	26618
R16	79	22269
R16	80	28300
R16	81	30467
R16	82	30127
R16	83	28654
R16	84	31817
R16	85	29140
R16	86	29977
R16	87	27691
R16	88	31552
R16	89	27539
R16	90	23489
R16	91	33073
R16	92	27130
R16	93	29635
R16	94	24608
R16	95	29447
R16	96	22853
R16	97	30978
R16	98	26436
R16	99	31770
R16	100	30217
R17	1	30246
R17	2	25627
R17	3	33711
R17	4	26398
R17	5	30382
R17	6	31807
R17	7	28664
R17	8	24877
R17	9	32872
R17	10	28934
R17	11	32281
R17	12	26967
R17	13	32745
R17	14	27578
R17	15	28609
R17	16	31647
R17	17	35693
R17	18	30106
R17	19	26656
R17	20	29339
R17	21	27808
R17	22	25609
R17	23	32615
R17	24	32821
R17	25	26480
R17	26	30438
R17	27	32777
R17	28	30249
R17	29	32401
R17	30	29487
R17	31	23246
R17	32	30771
R17	33	37167
R17	34	23276
R17	35	24628
R17	36	33171
R17	37	25889
R17	38	33273
R17	39	26291
R17	40	32278
R17	41	29298
R17	42	27537
R17	43	28412
R17	44	30661
R17	45	25708
R17	46	30573
R17	47	30395
R17	48	30643
R17	49	30693
R17	50	26667
R17	51	28311
R17	52	25521
R17	53	28670
R17	54	27411
R17	55	26134
R17	56	26315
R17	57	30294
R17	58	27547
R17	59	31743
R17	60	31362
R17	61	30011
R17	62	29191
R17	63	28516
R17	64	25828
R17	65	25291
R17	66	33507
R17	67	26494
R17	68	29738
R17	69	30681
R17	70	26414
R17	71	27671
R17	72	27646
R17	73	30651
R17	74	27883
R17	75	35075
R17	76	32803
R17	77	25627
R17	78	31286
R17	79	32407
R17	80	24416
R17	81	30100
R17	82	27071
R17	83	26803
R17	84	29342
R17	85	24826
R17	86	27109
R17	87	26824
R17	88	24279
R17	89	29070
R17	90	32986
R17	91	23969
R17	92	27213
R17	93	24527
R17	94	26885
R17	95	27039
R17	96	28800
R17	97	26722
R17	98	28137
R17	99	31824
R17	100	28120
R18	1	30298
R18	2	30435
R18	3	23764
R18	4	27272
R18	5	23372
R18	6	28528
R18	7	24771
R18	8	29799
R18	9	31722
R18	10	24356
R18	11	22395
R18	12	21645
R18	13	25493
R18	14	26391
R18	15	21903
R18	16	26376
R18	17	26667
R18	18	27223
R18	19	22113
R18	20	22493
R18	21	26094
R18	22	25616
R18	23	23186
R18	24	23539
R18	25	24703
R18	26	23857
R18	27	26977
R18	28	27018
R18	29	28692
R18	30	25520
R18	31	27108
R18	32	25764
R18	33	29410
R18	34	30253
R18	35	23088
R18	36	28289
R18	37	31221
R18	38	29620
R18	39	35381
R18	40	24903
R18	41	25254
R18	42	25755
R18	43	22989
R18	44	29173
R18	45	23832
R18	46	23286
R18	47	25459
R18	48	25674
R18	49	30174
R18	50	28463
R18	51	22910
R18	52	32640
R18	53	23566
R18	54	24333
R18	55	28031
R18	56	31585
R18	57	28671
R18	58	28322
R18	59	24992
R18	60	24854
R18	61	26285
R18	62	24245
R18	63	28413
R18	64	26124
R18	65	28847
R18	66	22345
R18	67	24933
R18	68	22358
R18	69	28842
R18	70	33499
R18	71	24262
R18	72	27892
R18	73	29779
R18	74	27308
R18	75	23986
R18	76	30896
R18	77	29546
R18	78	25193
R18	79	27351
R18	80	26754
R18	81	25396
R18	82	22335
R18	83	25789
R18	84	24748
R18	85	25363
R18	86	25838
R18	87	26314
R18	88	31405
R18	89	30357
R18	90	24534
R18	91	25193
R18	92	30131
R18	93	29073
R18	94	25653
R18	95	23096
R18	96	27791
R18	97	24412
R18	98	28435
R18	99	29057
R18	100	23087
R19	1	30314
R19	2	25621
R19	3	27893
R19	4	29563
R19	5	36083
R19	6	30313
R19	7	31160
R19	8	33945
R19	9	30949
R19	10	30620
R19	11	25332
R19	12	33915
R19	13	28645
R19	14	37384
R19	15	26569
R19	16	33605
R19	17	31966
R19	18	30183
R19	19	34185
R19	20	30126
R19	21	28310
R19	22	30325
R19	23	29798
R19	24	24713
R19	25	29481
R19	26	27286
R19	27	28689
R19	28	30621
R19	29	32066
R19	30	35006
R19	31	27546
R19	32	28982
R19	33	35510
R19	34	26971
R19	35	29858
R19	36	25485
R19	37	32907
R19	38	25470
R19	39	26283
R19	40	35613
R19	41	33056
R19	42	29480
R19	43	30289
R19	44	26749
R19	45	27352
R19	46	28019
R19	47	33282
R19	48	26744
R19	49	31731
R19	50	28598
R19	51	26375
R19	52	33011
R19	53	32524
R19	54	30183
R19	55	33291
R19	56	32016
R19	57	32131
R19	58	26405
R19	59	27058
R19	60	32835
R19	61	32848
R19	62	27770
R19	63	34047
R19	64	32536
R19	65	27185
R19	66	28657
R19	67	37291
R19	68	32974
R19	69	30631
R19	70	31405
R19	71	25740
R19	72	31009
R19	73	33999
R19	74	33937
R19	75	33091
R19	76	26236
R19	77	33770
R19	78	26554
R19	79	35303
R19	80	28805
R19	81	33350
R19	82	27039
R19	83	29245
R19	84	30698
R19	85	30642
R19	86	27943
R19	87	34783
R19	88	25992
R19	89	29779
R19	90	29131
R19	91	27235
R19	92	29949
R19	93	29779
R19	94	27537
R19	95	33793
R19	96	28163
R19	97	32246
R19	98	38125
R19	99	33170
R19	100	30918
R20	1	32425
R20	2	28770
R20	3	28901
R20	4	24999
R20	5	29952
R20	6	35168
R20	7	23554
R20	8	34866
R20	9	27025
R20	10	34738
R20	11	35024
R20	12	27256
R20	13	34821
R20	14	30582
R20	15	32425
R20	16	27555
R20	17	33128
R20	18	34215
R20	19	30206
R20	20	28838
R20	21	30951
R20	22	33942
R20	23	29969
R20	24	30834
R20	25	29205
R20	26	32593
R20	27	28744
R20	28	29135
R20	29	29484
R20	30	25314
R20	31	31708
R20	32	29809
R20	33	27230
R20	34	28926
R20	35	28408
R20	36	27407
R20	37	34802
R20	38	26692
R20	39	35016
R20	40	30319
R20	41	31395
R20	42	29896
R20	43	27762
R20	44	31779
R20	45	33065
R20	46	31797
R20	47	31311
R20	48	28824
R20	49	27980
R20	50	29818
R20	51	28346
R20	52	31119
R20	53	30998
R20	54	35401
R20	55	30063
R20	56	27746
R20	57	34432
R20	58	24142
R20	59	32793
R20	60	31219
R20	61	33438
R20	62	26612
R20	63	29776
R20	64	34340
R20	65	29826
R20	66	26971
R20	67	33935
R20	68	28420
R20	69	33148
R20	70	28215
R20	71	30205
R20	72	30648
R20	73	31852
R20	74	34962
R20	75	27574
R20	76	31408
R20	77	33449
R20	78	34192
R20	79	34794
R20	80	30324
R20	81	27229
R20	82	31549
R20	83	33304
R20	84	31836
R20	85	31733
R20	86	29050
R20	87	30938
R20	88	31091
R20	89	26890
R20	90	28522
R20	91	32127
R20	92	26464
R20	93	26244
R20	94	34635
R20	95	29188
R20	96	26490
R20	97	33601
R20	98	32850
[truncated: 602 more rows]

## Sheet: DefecationRate
From SQL Server (AveragePoopingByGender.sql)					R data frame = defRate
Model	ModelRun	Gender	PercentPoop	StdPercentPoop			From R
R01	1	F	0.175057	0.0242048			Mean Defecation Rate
R01	1	M	0.169946	0.00966389			Model	F_Mean	F_CI95	M_Mean	M_CI95
R01	2	F	0.179007	0.0230352			R01	0.176953	0.00108582	0.174248	0.00117398
R01	2	M	0.178598	0.00932969			R02	0.169078	0.00115528	0.17197	0.00116969
R01	3	F	0.16915	0.0251477			R03	0.220716	0.000234917	0.222871	0.000155885
R01	3	M	0.167731	0.0103826			R04	0.178033	0.000934568	0.175861	0.00108881
R01	4	F	0.180019	0.0197576			R05	0.175088	0.00101708	0.172495	0.00117832
R01	4	M	0.181119	0.0102522			R06	0.184479	0.00106344	0.181222	0.00119075
R01	5	F	0.178079	0.0233661			R07	0.170217	0.000903019	0.167761	0.000961975
R01	5	M	0.177874	0.010018			R08	0.177509	0.00102654	0.17518	0.00110753
R01	6	F	0.179227	0.0221145			R09	0.176038	0.000992251	0.173563	0.00115633
R01	6	M	0.176371	0.0105155			R10	0.180861	0.000948708	0.178537	0.00105028
R01	7	F	0.179138	0.02235			R11	0.172928	0.00107141	0.170457	0.00108849
R01	7	M	0.177254	0.00846769			R12	0.177252	0.00114194	0.175012	0.00125048
R01	8	F	0.175962	0.0245777			R13	0.17731	0.000988631	0.175004	0.00116851
R01	8	M	0.168588	0.00976339			R14	0.176571	0.00105861	0.173765	0.00111283
R01	9	F	0.181513	0.0235548			R15	0.176208	0.00105622	0.174004	0.00112498
R01	9	M	0.176218	0.00868908			R16	0.172569	0.000985942	0.170088	0.00105423
R01	10	F	0.184604	0.0224222			R17	0.180168	0.00107862	0.177592	0.00115415
R01	10	M	0.186341	0.00967086			R18	0.171323	0.000989416	0.165675	0.0011551
R01	11	F	0.176295	0.0245769			R19	0.181934	0.00102562	0.181426	0.00114434
R01	11	M	0.178134	0.00931549			R20	0.184937	0.00053758	0.185469	0.000545789
R01	12	F	0.174179	0.0242361			R21	0.166089	0.00127677	0.161142	0.00135777
R01	12	M	0.168184	0.0114334			R22	0.172168	0.0010971	0.169381	0.00124617
R01	13	F	0.174223	0.0241827			R23	0.180291	0.000924457	0.17848	0.00102929
R01	13	M	0.167237	0.0099036			R24	0.182489	0.0010451	0.181236	0.00109349
R01	14	F	0.175811	0.0248172			R25	0.189538	0.000927388	0.18905	0.00101945
R01	14	M	0.169913	0.00857259			R26	0.201616	0.000772816	0.202682	0.000770374
R01	15	F	0.178482	0.0217857
R01	15	M	0.175671	0.00930397
R01	16	F	0.181034	0.0251644
R01	16	M	0.17968	0.009812			Model	F_Mean	F_CI95	M_Mean	M_CI95
R01	17	F	0.176273	0.022004			Schools 100%	0.176953	0.00108582	0.174248	0.00117398
R01	17	M	0.1748	0.0108406			Random Schools	0.169078	0.00115528	0.17197	0.00116969
R01	18	F	0.170295	0.0219821			Schools 75%	0.182489	0.0010451	0.181236	0.00109349
R01	18	M	0.165397	0.00977857			Schools 50%	0.189538	0.000927388	0.18905	0.00101945
R01	19	F	0.17502	0.0213239			Schools 25%	0.201616	0.000772816	0.202682	0.000770374
R01	19	M	0.177563	0.00912986			No Schools	0.220716	0.000234917	0.222871	0.000155885
R01	20	F	0.176654	0.0223206
R01	20	M	0.177427	0.00814608
R01	21	F	0.184046	0.022593
R01	21	M	0.182772	0.00779484
R01	22	F	0.175932	0.0218528
R01	22	M	0.174767	0.00956462
R01	23	F	0.182683	0.0205681
R01	23	M	0.179649	0.00950253
R01	24	F	0.179731	0.023346
R01	24	M	0.17803	0.0106023
R01	25	F	0.166516	0.0223039
R01	25	M	0.166006	0.00996723
R01	26	F	0.173682	0.0225868
R01	26	M	0.170445	0.0107655
R01	27	F	0.175321	0.0228883
R01	27	M	0.166252	0.00863616
R01	28	F	0.18555	0.0206452
R01	28	M	0.183608	0.00875748
R01	29	F	0.176499	0.0219857
R01	29	M	0.173575	0.0109518
R01	30	F	0.170246	0.0233415
R01	30	M	0.166907	0.0100365
R01	31	F	0.179027	0.0218939
R01	31	M	0.181047	0.0100368
R01	32	F	0.169545	0.0248733
R01	32	M	0.166898	0.0105075
R01	33	F	0.168778	0.0227768
R01	33	M	0.165261	0.0100722
R01	34	F	0.176212	0.0228011
R01	34	M	0.173089	0.00940029
R01	35	F	0.173171	0.025338
R01	35	M	0.172131	0.00978874
R01	36	F	0.176663	0.0212991
R01	36	M	0.172863	0.00914896
R01	37	F	0.18562	0.0216078
R01	37	M	0.183171	0.00949145
R01	38	F	0.172014	0.0247402
R01	38	M	0.166511	0.0111993
R01	39	F	0.177202	0.0219646
R01	39	M	0.178317	0.00892493
R01	40	F	0.173613	0.0233848
R01	40	M	0.170324	0.00928926
R01	41	F	0.168837	0.0243114
R01	41	M	0.167259	0.00963573
R01	42	F	0.187054	0.0200577
R01	42	M	0.186343	0.00829092
R01	43	F	0.172179	0.0228319
R01	43	M	0.171148	0.00749483
R01	44	F	0.174154	0.0219844
R01	44	M	0.173494	0.0100979
R01	45	F	0.186938	0.0229343
R01	45	M	0.18495	0.00919123
R01	46	F	0.176096	0.0237169
R01	46	M	0.174132	0.0101284
R01	47	F	0.169071	0.0247567
R01	47	M	0.166842	0.0103048
R01	48	F	0.181461	0.0203294
R01	48	M	0.183994	0.0103504
R01	49	F	0.171791	0.0230165
R01	49	M	0.169654	0.00917141
R01	50	F	0.182323	0.0221619
R01	50	M	0.179136	0.00813486
R01	51	F	0.174222	0.023136
R01	51	M	0.171301	0.00970185
R01	52	F	0.179007	0.0225287
R01	52	M	0.177845	0.00794097
R01	53	F	0.17451	0.0265475
R01	53	M	0.166899	0.00948886
R01	54	F	0.17657	0.0240658
R01	54	M	0.170415	0.00946215
R01	55	F	0.171842	0.0240043
R01	55	M	0.167286	0.0094898
R01	56	F	0.168655	0.0231291
R01	56	M	0.167644	0.0106557
R01	57	F	0.176354	0.0227244
R01	57	M	0.176676	0.00967891
R01	58	F	0.173934	0.0234392
R01	58	M	0.171946	0.00912372
R01	59	F	0.173799	0.0250428
R01	59	M	0.171267	0.00988178
R01	60	F	0.186488	0.0231007
R01	60	M	0.18363	0.00901861
R01	61	F	0.171765	0.0225043
R01	61	M	0.172528	0.00927965
R01	62	F	0.170034	0.0239374
R01	62	M	0.167009	0.0105231
R01	63	F	0.169542	0.0231095
R01	63	M	0.165764	0.0105545
R01	64	F	0.173105	0.0241141
R01	64	M	0.167434	0.00936833
R01	65	F	0.189977	0.0203256
R01	65	M	0.185382	0.00921684
R01	66	F	0.173649	0.0269152
R01	66	M	0.170751	0.0110673
R01	67	F	0.179907	0.0239324
R01	67	M	0.176287	0.00959375
R01	68	F	0.185068	0.0207153
R01	68	M	0.179738	0.00879696
R01	69	F	0.188492	0.0195602
R01	69	M	0.182792	0.00993352
R01	70	F	0.184318	0.0217063
R01	70	M	0.181933	0.00906855
R01	71	F	0.183842	0.0208545
R01	71	M	0.181976	0.00879903
R01	72	F	0.182678	0.0208488
R01	72	M	0.181493	0.00843419
R01	73	F	0.177411	0.0233894
R01	73	M	0.173499	0.0087636
R01	74	F	0.182559	0.0220487
R01	74	M	0.17916	0.0102103
R01	75	F	0.180269	0.0227412
R01	75	M	0.17439	0.00926226
R01	76	F	0.179299	0.0222503
R01	76	M	0.174719	0.00955813
R01	77	F	0.173102	0.0200043
R01	77	M	0.170536	0.010173
R01	78	F	0.184224	0.0194658
R01	78	M	0.18431	0.00962833
R01	79	F	0.167111	0.0203238
R01	79	M	0.165282	0.00943997
R01	80	F	0.172002	0.0217619
R01	80	M	0.170971	0.0108946
R01	81	F	0.179893	0.024763
R01	81	M	0.17424	0.00859501
R01	82	F	0.178898	0.0209022
R01	82	M	0.178676	0.0102361
R01	83	F	0.177984	0.0240792
R01	83	M	0.17691	0.00934238
R01	84	F	0.180002	0.0229042
R01	84	M	0.175425	0.00931229
R01	85	F	0.181187	0.0243691
R01	85	M	0.176185	0.0102227
R01	86	F	0.183906	0.0223597
R01	86	M	0.180584	0.00793747
R01	87	F	0.179925	0.0239345
R01	87	M	0.171521	0.010292
R01	88	F	0.172083	0.029278
R01	88	M	0.166975	0.00981553
R01	89	F	0.171373	0.0236103
R01	89	M	0.168369	0.00995394
R01	90	F	0.169542	0.0254079
R01	90	M	0.168958	0.0119429
R01	91	F	0.166157	0.0246039
R01	91	M	0.168214	0.0107197
R01	92	F	0.171917	0.0216936
R01	92	M	0.171349	0.00956401
R01	93	F	0.172576	0.0234875
R01	93	M	0.169432	0.00944607
R01	94	F	0.182206	0.022774
R01	94	M	0.177403	0.0102175
R01	95	F	0.186206	0.0223997
R01	95	M	0.180683	0.00942301
R01	96	F	0.179375	0.0232985
R01	96	M	0.174681	0.00977691
R01	97	F	0.185043	0.021212
R01	97	M	0.185741	0.00940473
R01	98	F	0.170588	0.0240384
R01	98	M	0.166691	0.00990596
R01	99	F	0.179638	0.024355
R01	99	M	0.173436	0.0071358
R01	100	F	0.171138	0.0237263
R01	100	M	0.165837	0.00966162
R02	1	F	0.173043	0.0147355
R02	1	M	0.17577	0.00843603
R02	2	F	0.178514	0.0155176
R02	2	M	0.182303	0.00769683
R02	3	F	0.162223	0.0150873
R02	3	M	0.16346	0.00756602
R02	4	F	0.165083	0.0151792
R02	4	M	0.164156	0.00711868
R02	5	F	0.160313	0.0123461
R02	5	M	0.163959	0.00768386
R02	6	F	0.167345	0.0104483
R02	6	M	0.169642	0.00849268
R02	7	F	0.168889	0.0113325
R02	7	M	0.173934	0.00793576
R02	8	F	0.16237	0.0138203
R02	8	M	0.164835	0.00799776
R02	9	F	0.175161	0.0159316
R02	9	M	0.17785	0.00899596
R02	10	F	0.170471	0.0119232
R02	10	M	0.173804	0.00756831
R02	11	F	0.164203	0.0128693
R02	11	M	0.167346	0.00839255
R02	12	F	0.16945	0.0146344
R02	12	M	0.172084	0.00774616
R02	13	F	0.161312	0.0130745
R02	13	M	0.162666	0.00784103
R02	14	F	0.162934	0.0115116
R02	14	M	0.167531	0.00837439
R02	15	F	0.166176	0.00959942
R02	15	M	0.170409	0.00857117
R02	16	F	0.162803	0.0123012
R02	16	M	0.166542	0.00867303
R02	17	F	0.167328	0.0158817
R02	17	M	0.16773	0.00838318
R02	18	F	0.172558	0.0119675
R02	18	M	0.176084	0.00852479
R02	19	F	0.165837	0.0110052
R02	19	M	0.167249	0.0076772
R02	20	F	0.163816	0.014357
R02	20	M	0.166859	0.00872117
R02	21	F	0.16585	0.0142239
R02	21	M	0.170606	0.00806283
R02	22	F	0.166187	0.0132605
R02	22	M	0.167421	0.00778272
R02	23	F	0.164762	0.0139441
R02	23	M	0.168196	0.00902393
R02	24	F	0.161699	0.0107056
R02	24	M	0.165213	0.00758468
R02	25	F	0.166697	0.0113745
R02	25	M	0.169889	0.00982646
R02	26	F	0.164562	0.0129028
R02	26	M	0.166973	0.00768093
R02	27	F	0.160985	0.0109675
R02	27	M	0.164882	0.00733782
R02	28	F	0.167029	0.010477
R02	28	M	0.169265	0.00939753
R02	29	F	0.17026	0.013614
R02	29	M	0.175436	0.00799579
R02	30	F	0.161365	0.0118331
R02	30	M	0.165698	0.00941799
R02	31	F	0.159686	0.0129611
R02	31	M	0.164007	0.00968918
R02	32	F	0.169435	0.0143512
R02	32	M	0.174213	0.00892808
R02	33	F	0.165716	0.0146703
R02	33	M	0.168456	0.00719038
R02	34	F	0.173628	0.0127928
R02	34	M	0.175113	0.00690495
R02	35	F	0.164573	0.0130054
R02	35	M	0.165592	0.00678793
R02	36	F	0.175732	0.0152535
R02	36	M	0.177524	0.00815558
R02	37	F	0.164602	0.011201
R02	37	M	0.167083	0.0095644
R02	38	F	0.169188	0.0130914
R02	38	M	0.172107	0.00787662
R02	39	F	0.163876	0.0139269
R02	39	M	0.169553	0.0078541
R02	40	F	0.169191	0.0132262
R02	40	M	0.169764	0.00860765
R02	41	F	0.16174	0.0110044
R02	41	M	0.167944	0.00808806
R02	42	F	0.161438	0.012487
R02	42	M	0.163526	0.00850594
R02	43	F	0.176335	0.0136002
R02	43	M	0.179301	0.00953407
R02	44	F	0.177786	0.0142786
R02	44	M	0.179154	0.00857321
R02	45	F	0.165693	0.0134978
R02	45	M	0.166892	0.00773326
R02	46	F	0.179889	0.0139233
R02	46	M	0.182525	0.00949931
R02	47	F	0.17284	0.0133731
R02	47	M	0.177264	0.0086838
R02	48	F	0.169132	0.0134631
R02	48	M	0.16976	0.00883818
R02	49	F	0.164091	0.0123765
R02	49	M	0.167027	0.00750231
R02	50	F	0.174284	0.0139512
R02	50	M	0.174842	0.0085659
R02	51	F	0.178895	0.0144902
R02	51	M	0.184233	0.00812524
R02	52	F	0.168764	0.0142403
R02	52	M	0.171061	0.00760639
R02	53	F	0.176637	0.0143901
R02	53	M	0.178954	0.00663664
R02	54	F	0.180848	0.0147798
R02	54	M	0.182343	0.00737437
R02	55	F	0.171644	0.0116011
R02	55	M	0.175361	0.00852638
R02	56	F	0.169989	0.0124602
R02	56	M	0.173117	0.00854747
R02	57	F	0.160042	0.0123724
R02	57	M	0.163472	0.00803298
R02	58	F	0.163952	0.0126715
R02	58	M	0.165273	0.00654634
R02	59	F	0.181667	0.0132967
R02	59	M	0.183359	0.00791642
R02	60	F	0.172667	0.0134017
R02	60	M	0.173801	0.00891804
R02	61	F	0.167837	0.0126168
R02	61	M	0.174186	0.00930476
R02	62	F	0.174839	0.0148147
R02	62	M	0.180342	0.00798889
R02	63	F	0.165512	0.0103118
R02	63	M	0.167899	0.00896242
R02	64	F	0.168001	0.014049
R02	64	M	0.169502	0.00806939
R02	65	F	0.168552	0.0151919
R02	65	M	0.170081	0.008014
R02	66	F	0.181521	0.0153015
R02	66	M	0.181715	0.0078886
R02	67	F	0.164495	0.0138173
R02	67	M	0.165542	0.00662516
R02	68	F	0.170258	0.0130128
R02	68	M	0.172608	0.00729623
R02	69	F	0.164887	0.0127224
R02	69	M	0.169865	0.00855086
R02	70	F	0.167336	0.0130383
R02	70	M	0.172679	0.00769777
R02	71	F	0.169354	0.0118148
R02	71	M	0.174026	0.00843514
R02	72	F	0.175839	0.0122109
R02	72	M	0.177696	0.00721481
R02	73	F	0.171508	0.0141689
R02	73	M	0.173939	0.0075547
R02	74	F	0.166574	0.0153747
R02	74	M	0.167544	0.00898885
R02	75	F	0.158359	0.0105902
R02	75	M	0.162151	0.0075673
R02	76	F	0.175113	0.0146754
R02	76	M	0.176489	0.00747232
R02	77	F	0.168701	0.01217
R02	77	M	0.173913	0.00880823
R02	78	F	0.176109	0.0130828
R02	78	M	0.1797	0.00889491
R02	79	F	0.179027	0.0143018
R02	79	M	0.182785	0.0086909
R02	80	F	0.173474	0.0107054
R02	80	M	0.179123	0.00736696
R02	81	F	0.163872	0.0137454
R02	81	M	0.164897	0.00873923
R02	82	F	0.162519	0.00985524
R02	82	M	0.166951	0.00754256
R02	83	F	0.178114	0.0135254
R02	83	M	0.179503	0.00854989
R02	84	F	0.16247	0.011697
R02	84	M	0.166431	0.00934006
R02	85	F	0.168558	0.013835
R02	85	M	0.173369	0.0084213
R02	86	F	0.177138	0.0134363
R02	86	M	0.181958	0.00861528
R02	87	F	0.170356	0.0130425
R02	87	M	0.174059	0.00798148
R02	88	F	0.165575	0.0134725
R02	88	M	0.166821	0.00785837
R02	89	F	0.178251	0.0139862
R02	89	M	0.18194	0.00874992
R02	90	F	0.176884	0.0142298
R02	90	M	0.180983	0.00913982
R02	91	F	0.162702	0.0119326
R02	91	M	0.166879	0.00869282
R02	92	F	0.169598	0.0146404
R02	92	M	0.170199	0.00747919
R02	93	F	0.177828	0.0141427
R02	93	M	0.182068	0.00744786
R02	94	F	0.167873	0.0145457
R02	94	M	0.170059	0.00943894
R02	95	F	0.163623	0.0133647
R02	95	M	0.163181	0.00772533
R02	96	F	0.173829	0.0131903
R02	96	M	0.177129	0.00717053
R02	97	F	0.180302	0.0141874
R02	97	M	0.182072	0.00862409
R02	98	F	0.165385	0.0101277
R02	98	M	0.172199	0.00760323
R02	99	F	0.174881	0.01306
R02	99	M	0.174697	0.00912907
R02	100	F	0.167572	0.0131285
R02	100	M	0.1694	0.00797728
R03	1	F	0.21887	0.0107491
R03	1	M	0.222994	0.00624649
R03	2	F	0.219897	0.0115461
R03	2	M	0.223564	0.00556327
R03	3	F	0.219968	0.0121902
R03	3	M	0.221747	0.00538084
R03	4	F	0.219237	0.0119215
R03	4	M	0.22336	0.00676764
R03	5	F	0.221027	0.0112615
R03	5	M	0.222667	0.00634244
R03	6	F	0.221824	0.0122394
R03	6	M	0.222608	0.00608138
R03	7	F	0.21952	0.0109809
R03	7	M	0.222062	0.00527344
R03	8	F	0.221646	0.0109289
R03	8	M	0.222127	0.00659983
R03	9	F	0.221388	0.00924729
R03	9	M	0.222254	0.00591142
R03	10	F	0.221418	0.0100774
R03	10	M	0.222619	0.00619928
R03	11	F	0.219716	0.0114436
R03	11	M	0.223125	0.00657933
R03	12	F	0.218231	0.0111996
R03	12	M	0.223203	0.00641053
R03	13	F	0.221486	0.00927096
R03	13	M	0.223584	0.006044
R03	14	F	0.223468	0.0119927
R03	14	M	0.22254	0.00557638
R03	15	F	0.219895	0.0119167
R03	15	M	0.223122	0.0055845
R03	16	F	0.220695	0.0100437
R03	16	M	0.223199	0.00652816
R03	17	F	0.22009	0.0114971
R03	17	M	0.223879	0.00676879
R03	18	F	0.220178	0.0108906
R03	18	M	0.222411	0.00635062
R03	19	F	0.220594	0.0104809
R03	19	M	0.222135	0.0056521
R03	20	F	0.220588	0.0106868
R03	20	M	0.221631	0.00593617
R03	21	F	0.218824	0.0112929
R03	21	M	0.222666	0.00668927
R03	22	F	0.22138	0.0125935
R03	22	M	0.22303	0.00660603
R03	23	F	0.221019	0.0092805
R03	23	M	0.222982	0.00693005
R03	24	F	0.220695	0.0113302
R03	24	M	0.222722	0.00602685
R03	25	F	0.220274	0.011832
R03	25	M	0.222511	0.0066884
R03	26	F	0.220995	0.0131973
R03	26	M	0.222386	0.00596392
R03	27	F	0.22046	0.0135693
R03	27	M	0.221753	0.00694931
R03	28	F	0.219799	0.0124096
R03	28	M	0.222599	0.00668173
R03	29	F	0.221176	0.0103083
R03	29	M	0.222043	0.00672387
R03	30	F	0.221307	0.0100437
R03	30	M	0.221874	0.0058955
R03	31	F	0.220543	0.0133066
R03	31	M	0.22307	0.00504804
R03	32	F	0.220851	0.0109942
R03	32	M	0.223607	0.00661124
R03	33	F	0.221573	0.0117119
R03	33	M	0.223037	0.00605353
R03	34	F	0.221112	0.0127945
R03	34	M	0.222272	0.0066735
R03	35	F	0.222654	0.0115917
R03	35	M	0.221906	0.00586192
R03	36	F	0.222065	0.0110338
R03	36	M	0.222744	0.00646595
R03	37	F	0.223143	0.00987536
R03	37	M	0.223704	0.00572836
R03	38	F	0.22267	0.0108144
R03	38	M	0.223865	0.00654291
R03	39	F	0.220913	0.00954335
R03	39	M	0.223935	0.00597341
R03	40	F	0.221207	0.0121284
R03	40	M	0.222514	0.00713238
R03	41	F	0.219875	0.0108837
R03	41	M	0.221777	0.00660141
R03	42	F	0.221091	0.0118629
R03	42	M	0.222699	0.00735008
R03	43	F	0.221649	0.00965849
R03	43	M	0.222969	0.00493338
R03	44	F	0.220814	0.0123241
R03	44	M	0.22304	0.00594283
R03	45	F	0.21917	0.0118595
R03	45	M	0.22191	0.0059044
R03	46	F	0.220323	0.0117961
R03	46	M	0.222287	0.00639141
R03	47	F	0.222345	0.0123839
R03	47	M	0.223224	0.00711481
R03	48	F	0.221493	0.0104501
R03	48	M	0.223578	0.00657284
R03	49	F	0.222016	0.00983568
R03	49	M	0.22309	0.0059856
R03	50	F	0.220623	0.0115745
R03	50	M	0.223418	0.00618345
R03	51	F	0.221304	0.011591
R03	51	M	0.222523	0.00659579
R03	52	F	0.218524	0.0129776
R03	52	M	0.22329	0.00595914
R03	53	F	0.220602	0.013156
R03	53	M	0.223864	0.00605108
R03	54	F	0.219726	0.0139685
R03	54	M	0.222986	0.00530132
R03	55	F	0.220595	0.00888504
R03	55	M	0.222236	0.00602691
R03	56	F	0.220414	0.0106683
R03	56	M	0.223994	0.00548786
R03	57	F	0.222086	0.0119716
R03	57	M	0.223	0.00537362
R03	58	F	0.220033	0.010612
R03	58	M	0.224158	0.00610703
R03	59	F	0.222065	0.00999336
R03	59	M	0.223641	0.00580879
R03	60	F	0.222405	0.0109455
R03	60	M	0.221487	0.00654238
R03	61	F	0.219027	0.0128691
R03	61	M	0.223241	0.00677021
R03	62	F	0.221047	0.0101132
R03	62	M	0.222786	0.00628263
R03	63	F	0.220124	0.0110671
R03	63	M	0.220809	0.00604299
R03	64	F	0.21943	0.0124624
R03	64	M	0.222448	0.00689819
R03	65	F	0.220362	0.0115037
R03	65	M	0.222398	0.0066611
R03	66	F	0.219822	0.0110778
R03	66	M	0.222212	0.00615417
R03	67	F	0.220625	0.0115716
R03	67	M	0.224036	0.00619346
R03	68	F	0.224318	0.00939025
R03	68	M	0.220924	0.00608945
R03	69	F	0.223383	0.0103457
R03	69	M	0.224722	0.00637926
R03	70	F	0.22056	0.00977866
R03	70	M	0.223867	0.00645319
R03	71	F	0.22159	0.0112431
R03	71	M	0.22266	0.00655417
R03	72	F	0.221225	0.0110731
R03	72	M	0.223217	0.0057906
R03	73	F	0.219731	0.0111541
R03	73	M	0.222777	0.00625243
R03	74	F	0.221145	0.0130368
R03	74	M	0.222698	0.00727105
R03	75	F	0.220756	0.0116816
R03	75	M	0.224103	0.00641736
R03	76	F	0.221907	0.00916665
R03	76	M	0.223231	0.00616841
R03	77	F	0.221584	0.0109782
R03	77	M	0.222906	0.00700982
R03	78	F	0.2197	0.0116366
R03	78	M	0.221976	0.00590131
R03	79	F	0.219237	0.0086902
R03	79	M	0.223447	0.00671138
R03	80	F	0.220814	0.0140121
R03	80	M	0.22242	0.00566853
R03	81	F	0.220828	0.0111141
R03	81	M	0.224235	0.00639969
R03	82	F	0.219016	0.0112079
R03	82	M	0.223103	0.00684632
R03	83	F	0.218993	0.0121741
R03	83	M	0.22186	0.00653041
R03	84	F	0.217984	0.0111422
R03	84	M	0.22243	0.00603597
R03	85	F	0.219118	0.00997066
R03	85	M	0.221923	0.00601273
R03	86	F	0.219989	0.0122487
R03	86	M	0.223113	0.00639365
R03	87	F	0.220337	0.0104367
R03	87	M	0.22259	0.00630361
R03	88	F	0.219132	0.0130711
R03	88	M	0.221136	0.00566813
R03	89	F	0.221827	0.0110057
R03	89	M	0.223583	0.00641548
R03	90	F	0.219537	0.0111046
R03	90	M	0.222463	0.00630621
R03	91	F	0.222896	0.0111754
R03	91	M	0.221741	0.0066957
R03	92	F	0.220654	0.0107273
R03	92	M	0.223893	0.00633047
R03	93	F	0.220917	0.0119116
R03	93	M	0.222771	0.00643746
R03	94	F	0.218905	0.0132655
R03	94	M	0.224686	0.00637442
R03	95	F	0.220788	0.0107742
R03	95	M	0.223022	0.00598795
R03	96	F	0.220064	0.010809
R03	96	M	0.224352	0.00676373
R03	97	F	0.220633	0.0121669
R03	97	M	0.223893	0.0051133
R03	98	F	0.222763	0.0120258
R03	98	M	0.223489	0.00590159
R03	99	F	0.221422	0.0123504
R03	99	M	0.223384	0.00631111
R03	100	F	0.219848	0.0123966
R03	100	M	0.223369	0.00684476
R04	1	F	0.172549	0.0250304
R04	1	M	0.171525	0.0109603
R04	2	F	0.180953	0.0234147
R04	2	M	0.175882	0.0101969
R04	3	F	0.174089	0.021067
R04	3	M	0.171058	0.00949829
R04	4	F	0.174799	0.0215235
R04	4	M	0.173999	0.0124706
R04	5	F	0.188326	0.021062
R04	5	M	0.186919	0.00875304
R04	6	F	0.173667	0.0250844
R04	6	M	0.16887	0.00962782
R04	7	F	0.174811	0.0247654
R04	7	M	0.174145	0.0110337
R04	8	F	0.170368	0.0243676
R04	8	M	0.167708	0.0101216
R04	9	F	0.17434	0.0241018
R04	9	M	0.173263	0.0107162
R04	10	F	0.180199	0.0209635
R04	10	M	0.179721	0.00923888
R04	11	F	0.170136	0.0234077
R04	11	M	0.167841	0.0104147
R04	12	F	0.176527	0.0234523
R04	12	M	0.17199	0.00974005
R04	13	F	0.185935	0.0198846
R04	13	M	0.179116	0.00912383
R04	14	F	0.186447	0.0195782
R04	14	M	0.187498	0.00869507
R04	15	F	0.183979	0.0196523
R04	15	M	0.184036	0.0100802
R04	16	F	0.172108	0.0229656
R04	16	M	0.168886	0.00963455
R04	17	F	0.188281	0.022445
R04	17	M	0.189788	0.00881336
R04	18	F	0.182499	0.0200047
R04	18	M	0.17957	0.00934267
R04	19	F	0.176529	0.0252997
R04	19	M	0.169055	0.0093316
R04	20	F	0.180078	0.0225023
R04	20	M	0.176567	0.00980247
R04	21	F	0.176126	0.020427
R04	21	M	0.175827	0.00879607
R04	22	F	0.182364	0.0226175
R04	22	M	0.185304	0.00853202
R04	23	F	0.175754	0.0231705
R04	23	M	0.168714	0.0101578
R04	24	F	0.171806	0.0231297
R04	24	M	0.17367	0.00948442
R04	25	F	0.171373	0.0235848
R04	25	M	0.171946	0.0105314
R04	26	F	0.174118	0.0229608
R04	26	M	0.173397	0.00964257
R04	27	F	0.176018	0.0237203
R04	27	M	0.172686	0.0103681
R04	28	F	0.172459	0.0243016
R04	28	M	0.172677	0.0110332
R04	29	F	0.179079	0.0210584
R04	29	M	0.179467	0.00861886
R04	30	F	0.176076	0.0229613
R04	30	M	0.168665	0.0104206
R04	31	F	0.173492	0.0225958
R04	31	M	0.175972	0.0107508
R04	32	F	0.173946	0.0218061
R04	32	M	0.172425	0.00947779
R04	33	F	0.183498	0.0231525
R04	33	M	0.180097	0.00935773
R04	34	F	0.180895	0.0208024
R04	34	M	0.17914	0.00945118
R04	35	F	0.175813	0.0230396
R04	35	M	0.174178	0.00979552
R04	36	F	0.175744	0.0244987
R04	36	M	0.17109	0.0117801
R04	37	F	0.178647	0.0237834
R04	37	M	0.176341	0.00989338
R04	38	F	0.174104	0.0259868
R04	38	M	0.17082	0.0105847
R04	39	F	0.177828	0.0249382
R04	39	M	0.176379	0.0107771
R04	40	F	0.174098	0.0239087
R04	40	M	0.170243	0.0123218
R04	41	F	0.179509	0.0231559
R04	41	M	0.174887	0.0104118
R04	42	F	0.176772	0.0225041
R04	42	M	0.172295	0.00927211
R04	43	F	0.186151	0.0246283
R04	43	M	0.184982	0.00835603
R04	44	F	0.18322	0.0202216
R04	44	M	0.185426	0.00817759
R04	45	F	0.17635	0.0215399
R04	45	M	0.173536	0.0114857
R04	46	F	0.17698	0.025525
R04	46	M	0.17331	0.00962081
R04	47	F	0.176969	0.0239204
R04	47	M	0.167561	0.00899454
R04	48	F	0.187014	0.0225908
R04	48	M	0.184934	0.00954906
R04	49	F	0.173994	0.0236538
R04	49	M	0.166319	0.0110039
R04	50	F	0.174448	0.0237512
R04	50	M	0.17419	0.011092
R04	51	F	0.178153	0.024548
R04	51	M	0.169237	0.00949851
R04	52	F	0.178293	0.0228708
R04	52	M	0.17689	0.0102
R04	53	F	0.16918	0.0222886
R04	53	M	0.170246	0.0123645
R04	54	F	0.190964	0.0221099
R04	54	M	0.186219	0.00839803
R04	55	F	0.180078	0.0226308
R04	55	M	0.176923	0.0105119
R04	56	F	0.176923	0.0240624
R04	56	M	0.175642	0.0114548
R04	57	F	0.173169	0.0243039
R04	57	M	0.170404	0.011299
R04	58	F	0.18238	0.0232762
R04	58	M	0.180562	0.0109566
R04	59	F	0.179539	0.0224681
R04	59	M	0.178594	0.0101591
R04	60	F	0.178235	0.0199022
R04	60	M	0.178047	0.0111197
R04	61	F	0.173516	0.0248828
R04	61	M	0.168363	0.00918908
R04	62	F	0.181034	0.0227435
R04	62	M	0.181997	0.0100643
R04	63	F	0.187167	0.0204459
R04	63	M	0.18619	0.00997816
R04	64	F	0.179079	0.0253036
R04	64	M	0.172673	0.0105787
R04	65	F	0.172204	0.0249153
R04	65	M	0.169982	0.00958503
R04	66	F	0.1856	0.0234337
R04	66	M	0.185099	0.0097072
R04	67	F	0.178281	0.0215702
R04	67	M	0.175671	0.00967502
R04	68	F	0.178678	0.0192905
R04	68	M	0.175916	0.0103238
R04	69	F	0.180889	0.0241188
R04	69	M	0.179565	0.010716
R04	70	F	0.178017	0.0209731
R04	70	M	0.179615	0.00899534
R04	71	F	0.178704	0.0203543
R04	71	M	0.17666	0.00997379
R04	72	F	0.17027	0.0246914
R04	72	M	0.170412	0.00909679
R04	73	F	0.181362	0.0220783
R04	73	M	0.174119	0.00935307
R04	74	F	0.177069	0.0222658
R04	74	M	0.17451	0.0107167
R04	75	F	0.174172	0.0253211
R04	75	M	0.170952	0.0101138
R04	76	F	0.178176	0.0249432
R04	76	M	0.174166	0.00963696
R04	77	F	0.17802	0.0200127
R04	77	M	0.177909	0.00974175
R04	78	F	0.174341	0.0238342
R04	78	M	0.170118	0.00980505
R04	79	F	0.179283	0.0211912
R04	79	M	0.178392	0.0105495
R04	80	F	0.180959	0.0250069
R04	80	M	0.180962	0.00915375
R04	81	F	0.174624	0.0236861
R04	81	M	0.172255	0.0100766
R04	82	F	0.176537	0.0230814
R04	82	M	0.175632	0.00902795
R04	83	F	0.178549	0.022968
R04	83	M	0.179485	0.00871629
R04	84	F	0.178116	0.0219098
R04	84	M	0.172956	0.00807907
R04	85	F	0.18168	0.023062
R04	85	M	0.178264	0.0110522
R04	86	F	0.175244	0.0241088
R04	86	M	0.170368	0.0100692
R04	87	F	0.173719	0.0258032
R04	87	M	0.168712	0.0108428
R04	88	F	0.182524	0.0249461
R04	88	M	0.179588	0.00937708
R04	89	F	0.188334	0.0203088
R04	89	M	0.187442	0.00837532
R04	90	F	0.179315	0.0215308
R04	90	M	0.181424	0.0102037
R04	91	F	0.172187	0.0213165
R04	91	M	0.171472	0.0100807
R04	92	F	0.178435	0.020721
R04	92	M	0.176224	0.00871809
R04	93	F	0.175544	0.0226438
R04	93	M	0.17456	0.0110774
R04	94	F	0.171644	0.0229255
R04	94	M	0.170379	0.00939768
R04	95	F	0.181674	0.0214111
R04	95	M	0.179065	0.0100972
R04	96	F	0.181667	0.0219303
R04	96	M	0.181536	0.0114029
R04	97	F	0.171077	0.0228847
R04	97	M	0.169694	0.0106735
R04	98	F	0.187423	0.0242321
R04	98	M	0.181938	0.0100951
R04	99	F	0.176485	0.0226634
R04	99	M	0.178451	0.010288
R04	100	F	0.183498	0.0224518
R04	100	M	0.186661	0.0102321
R05	1	F	0.178076	0.0221315
R05	1	M	0.175829	0.00821464
R05	2	F	0.177692	0.0247671
R05	2	M	0.175374	0.0086377
R05	3	F	0.175464	0.0239245
R05	3	M	0.171587	0.0094445
R05	4	F	0.171707	0.0262589
R05	4	M	0.168714	0.00841252
R05	5	F	0.171637	0.0234161
R05	5	M	0.168683	0.00993127
R05	6	F	0.174719	0.0233696
R05	6	M	0.168905	0.0101628
R05	7	F	0.183657	0.0229197
R05	7	M	0.178232	0.00912464
R05	8	F	0.179836	0.0218543
R05	8	M	0.178966	0.00867878
R05	9	F	0.169936	0.0247144
R05	9	M	0.16302	0.0113504
R05	10	F	0.168488	0.0246702
R05	10	M	0.166042	0.00837083
R05	11	F	0.177602	0.0240082
R05	11	M	0.173972	0.0100593
R05	12	F	0.167466	0.0239
R05	12	M	0.164508	0.0090539
R05	13	F	0.174266	0.0232039
R05	13	M	0.175198	0.00986361
R05	14	F	0.173982	0.0252094
R05	14	M	0.169019	0.00864872
R05	15	F	0.167542	0.0232081
R05	15	M	0.165963	0.00955039
R05	16	F	0.173316	0.0233012
R05	16	M	0.170525	0.0105171
R05	17	F	0.181521	0.0256542
R05	17	M	0.179465	0.00943628
R05	18	F	0.170506	0.0222268
R05	18	M	0.163355	0.00963427
R05	19	F	0.180814	0.0235883
R05	19	M	0.17635	0.00936124
R05	20	F	0.184202	0.0208675
R05	20	M	0.181019	0.00861103
R05	21	F	0.171957	0.0219838
R05	21	M	0.172388	0.0093178
R05	22	F	0.182508	0.0237216
R05	22	M	0.179115	0.00759344
R05	23	F	0.18371	0.0201192
R05	23	M	0.182107	0.00787407
R05	24	F	0.167659	0.0237531
R05	24	M	0.168822	0.0112584
R05	25	F	0.162431	0.0248457
R05	25	M	0.163754	0.00928533
R05	26	F	0.173922	0.0223454
R05	26	M	0.171939	0.0095728
R05	27	F	0.172524	0.0238273
R05	27	M	0.170876	0.00931642
R05	28	F	0.171101	0.0235068
R05	28	M	0.166196	0.00865726
R05	29	F	0.172643	0.0272122
R05	29	M	0.163234	0.00969708
R05	30	F	0.165304	0.0222154
R05	30	M	0.162774	0.00911453
R05	31	F	0.181844	0.0226426
R05	31	M	0.179049	0.0102066
R05	32	F	0.178681	0.025052
R05	32	M	0.176235	0.0112463
R05	33	F	0.182905	0.0203277
R05	33	M	0.180543	0.00875807
R05	34	F	0.177342	0.0243449
R05	34	M	0.17098	0.00919317
R05	35	F	0.171705	0.0227017
R05	35	M	0.164693	0.0103446
R05	36	F	0.170175	0.0247596
R05	36	M	0.163824	0.009286
R05	37	F	0.180685	0.0201577
R05	37	M	0.182781	0.00827719
R05	38	F	0.175241	0.0235699
R05	38	M	0.174847	0.00928857
R05	39	F	0.177677	0.0234159
R05	39	M	0.175287	0.00914277
R05	40	F	0.181872	0.0195398
R05	40	M	0.180484	0.0097512
R05	41	F	0.169393	0.0257575
R05	41	M	0.16378	0.010228
R05	42	F	0.178156	0.0229811
R05	42	M	0.176597	0.00976632
R05	43	F	0.1795	0.0215775
R05	43	M	0.176998	0.00936071
R05	44	F	0.175863	0.0273477
R05	44	M	0.168383	0.0109741
R05	45	F	0.180659	0.0204739
R05	45	M	0.178618	0.00912167
R05	46	F	0.176124	0.024056
R05	46	M	0.17615	0.00867608
R05	47	F	0.176089	0.0218882
R05	47	M	0.176697	0.00975352
R05	48	F	0.170559	0.023697
R05	48	M	0.16738	0.0112492
R05	49	F	0.180003	0.0192246
R05	49	M	0.175586	0.00946905
R05	50	F	0.1671	0.0217211
R05	50	M	0.165705	0.011076
R05	51	F	0.17482	0.0246382
R05	51	M	0.172952	0.00875959
R05	52	F	0.1764	0.0232004
R05	52	M	0.173223	0.00997865
R05	53	F	0.171599	0.025332
R05	53	M	0.171403	0.00995674
R05	54	F	0.171652	0.0252567
R05	54	M	0.164887	0.00910135
R05	55	F	0.170275	0.0223788
R05	55	M	0.173992	0.0107134
R05	56	F	0.170931	0.0230575
R05	56	M	0.169559	0.00843576
R05	57	F	0.18142	0.0198836
R05	57	M	0.182605	0.00896035
R05	58	F	0.176324	0.0232033
R05	58	M	0.175884	0.00928953
R05	59	F	0.170182	0.0240036
R05	59	M	0.16414	0.00937271
R05	60	F	0.180971	0.0219505
R05	60	M	0.1772	0.00873545
R05	61	F	0.172398	0.0242065
R05	61	M	0.166144	0.0100906
R05	62	F	0.177156	0.0231495
R05	62	M	0.170359	0.00943683
R05	63	F	0.17263	0.023326
R05	63	M	0.171468	0.00907298
R05	64	F	0.165611	0.0243933
R05	64	M	0.166033	0.00976784
R05	65	F	0.176244	0.0242333
R05	65	M	0.174763	0.0102609
R05	66	F	0.173732	0.0238752
R05	66	M	0.173256	0.0101322
R05	67	F	0.168972	0.0232712
R05	67	M	0.167659	0.00923992
R05	68	F	0.178295	0.0218031
R05	68	M	0.172175	0.00808962
R05	69	F	0.177575	0.0226713
R05	69	M	0.174862	0.00817303
R05	70	F	0.181773	0.0217078
R05	70	M	0.178196	0.0089858
R05	71	F	0.179491	0.0210436
R05	71	M	0.177428	0.00950437
R05	72	F	0.166652	0.0244532
R05	72	M	0.164445	0.0102669
R05	73	F	0.179478	0.0220652
R05	73	M	0.178984	0.0093935
R05	74	F	0.181383	0.0218227
R05	74	M	0.179757	0.0102978
R05	75	F	0.180604	0.0242663
R05	75	M	0.179163	0.00854661
R05	76	F	0.171822	0.025451
R05	76	M	0.164178	0.00950454
R05	77	F	0.179811	0.0193125
R05	77	M	0.184446	0.00909636
R05	78	F	0.182712	0.0198942
R05	78	M	0.182805	0.00931914
R05	79	F	0.173122	0.0232838
R05	79	M	0.168305	0.00961613
R05	80	F	0.181861	0.0227653
R05	80	M	0.179278	0.0111787
R05	81	F	0.173166	0.0255204
R05	81	M	0.16946	0.010249
R05	82	F	0.173104	0.0276334
R05	82	M	0.167219	0.00976649
R05	83	F	0.169312	0.0229415
R05	83	M	0.17201	0.00925119
R05	84	F	0.170778	0.0212663
R05	84	M	0.163882	0.00795712
R05	85	F	0.16771	0.0243877
R05	85	M	0.162489	0.00957809
R05	86	F	0.177423	0.0218152
R05	86	M	0.175244	0.00863771
R05	87	F	0.181353	0.0215581
R05	87	M	0.180161	0.008851
R05	88	F	0.178748	0.0217394
R05	88	M	0.17772	0.010936
R05	89	F	0.167949	0.0246665
R05	89	M	0.165666	0.00971989
R05	90	F	0.175478	0.0219674
R05	90	M	0.166389	0.0100858
R05	91	F	0.170461	0.0249725
R05	91	M	0.168905	0.0097525
R05	92	F	0.168939	0.023776
R05	92	M	0.168593	0.0108794
R05	93	F	0.180141	0.0211244
R05	93	M	0.178893	0.0102271
R05	94	F	0.179811	0.0218323
R05	94	M	0.178993	0.00877729
R05	95	F	0.173812	0.021526
R05	95	M	0.173684	0.00805955
R05	96	F	0.184329	0.0232631
R05	96	M	0.182785	0.00865936
R05	97	F	0.173535	0.0213168
R05	97	M	0.174874	0.01031
R05	98	F	0.171536	0.0219344
R05	98	M	0.169071	0.00804729
R05	99	F	0.166881	0.0239045
R05	99	M	0.164014	0.0104368
R05	100	F	0.18072	0.0232255
R05	100	M	0.179377	0.00842305
R06	1	F	0.185034	0.0258918
R06	1	M	0.183479	0.00979393
R06	2	F	0.185696	0.0260325
R06	2	M	0.1839	0.00951406
R06	3	F	0.180636	0.0302664
R06	3	M	0.176293	0.00955681
R06	4	F	0.182724	0.0272539
R06	4	M	0.178701	0.0101045
R06	5	F	0.182545	0.0245832
R06	5	M	0.17776	0.0102055
R06	6	F	0.186666	0.0223134
R06	6	M	0.184577	0.00979383
R06	7	F	0.191472	0.0222233
R06	7	M	0.191145	0.0117254
R06	8	F	0.182956	0.0268702
R06	8	M	0.178623	0.00997563
R06	9	F	0.178157	0.0219356
R06	9	M	0.173452	0.0104596
R06	10	F	0.186387	0.0232074
R06	10	M	0.185462	0.00949754
R06	11	F	0.180951	0.0244222
R06	11	M	0.177416	0.0105255
R06	12	F	0.179857	0.025005
R06	12	M	0.175228	0.00845845
R06	13	F	0.18663	0.0235241
R06	13	M	0.179884	0.00995826
R06	14	F	0.188382	0.026241
R06	14	M	0.181755	0.0106168
R06	15	F	0.185415	0.0246073
R06	15	M	0.182593	0.011946
R06	16	F	0.183167	0.0236812
R06	16	M	0.179779	0.0101058
R06	17	F	0.189593	0.0252475
R06	17	M	0.186287	0.00820065
R06	18	F	0.173853	0.0261462
R06	18	M	0.174241	0.0116487
R06	19	F	0.17991	0.0258243
R06	19	M	0.174347	0.0081604
R06	20	F	0.180625	0.0248476
R06	20	M	0.179619	0.00965322
R06	21	F	0.184056	0.0222205
R06	21	M	0.181338	0.00980652
R06	22	F	0.182185	0.0234019
R06	22	M	0.182106	0.0091075
R06	23	F	0.188421	0.0267057
R06	23	M	0.184174	0.00923567
R06	24	F	0.183724	0.0256893
R06	24	M	0.181819	0.0100201
R06	25	F	0.175009	0.0240972
R06	25	M	0.172088	0.008621
R06	26	F	0.181517	0.0252544
R06	26	M	0.176018	0.00999785
R06	27	F	0.19583	0.0220103
R06	27	M	0.192419	0.00966769
R06	28	F	0.180276	0.0264559
R06	28	M	0.173255	0.0115531
R06	29	F	0.185013	0.0242825
R06	29	M	0.175339	0.0109275
R06	30	F	0.192683	0.0211598
R06	30	M	0.190099	0.00964809
R06	31	F	0.17478	0.0233272
R06	31	M	0.173826	0.00937446
R06	32	F	0.193743	0.0233543
R06	32	M	0.190395	0.00889546
R06	33	F	0.187771	0.0228454
R06	33	M	0.186926	0.00907291
R06	34	F	0.183882	0.0216053
R06	34	M	0.184666	0.00931292
R06	35	F	0.187053	0.0211755
R06	35	M	0.185487	0.00876181
R06	36	F	0.181346	0.026688
R06	36	M	0.178405	0.0102871
R06	37	F	0.185174	0.022402
R06	37	M	0.182465	0.00959511
R06	38	F	0.194104	0.0226991
R06	38	M	0.18976	0.00917972
R06	39	F	0.195533	0.0204592
R06	39	M	0.192004	0.0101003
R06	40	F	0.193491	0.0216406
R06	40	M	0.190182	0.00888079
R06	41	F	0.182368	0.0224027
R06	41	M	0.183141	0.00960835
R06	42	F	0.188727	0.0236146
R06	42	M	0.192115	0.00911957
R06	43	F	0.1784	0.0251386
R06	43	M	0.172646	0.0111019
R06	44	F	0.178954	0.0250985
R06	44	M	0.173051	0.009433
R06	45	F	0.190119	0.0238565
R06	45	M	0.186165	0.00960731
R06	46	F	0.190016	0.021952
R06	46	M	0.19263	0.0089626
R06	47	F	0.193495	0.0226608
R06	47	M	0.188694	0.00811227
R06	48	F	0.183798	0.0259597
R06	48	M	0.180224	0.0103418
R06	49	F	0.185509	0.0249769
R06	49	M	0.18205	0.0088486
R06	50	F	0.180494	0.0273916
R06	50	M	0.174095	0.00879812
R06	51	F	0.177841	0.0240883
R06	51	M	0.178098	0.0102626
R06	52	F	0.178762	0.0301818
R06	52	M	0.17154	0.00899665
R06	53	F	0.182207	0.0245012
R06	53	M	0.185088	0.00963597
R06	54	F	0.181476	0.0214905
R06	54	M	0.180271	0.0109271
R06	55	F	0.179814	0.0242424
R06	55	M	0.178936	0.0110632
R06	56	F	0.185561	0.0243271
R06	56	M	0.177174	0.0109061
R06	57	F	0.180437	0.0258529
R06	57	M	0.174085	0.00937849
R06	58	F	0.189522	0.0241166
R06	58	M	0.185294	0.00874844
R06	59	F	0.175249	0.0260305
R06	59	M	0.169773	0.00970103
R06	60	F	0.177117	0.0263182
R06	60	M	0.171916	0.0116124
R06	61	F	0.182325	0.023272
R06	61	M	0.181072	0.00984335
R06	62	F	0.186171	0.0253347
R06	62	M	0.184183	0.0088511
R06	63	F	0.187146	0.023438
R06	63	M	0.181875	0.00990481
R06	64	F	0.184849	0.0223085
R06	64	M	0.185434	0.0113424
R06	65	F	0.192097	0.0220555
R06	65	M	0.190275	0.00853009
R06	66	F	0.186667	0.0246793
R06	66	M	0.183176	0.0081633
R06	67	F	0.179278	0.0263084
R06	67	M	0.176348	0.0120659
R06	68	F	0.191957	0.0225182
R06	68	M	0.187479	0.00858443
R06	69	F	0.189487	0.0245717
R06	69	M	0.189627	0.00927812
R06	70	F	0.176441	0.0246867
R06	70	M	0.172013	0.0105023
R06	71	F	0.178259	0.0241517
R06	71	M	0.177019	0.0105255
R06	72	F	0.177695	0.0272819
R06	72	M	0.173816	0.010045
R06	73	F	0.183583	0.0220629
R06	73	M	0.183833	0.0109229
R06	74	F	0.186761	0.0219918
R06	74	M	0.187883	0.0104981
R06	75	F	0.182668	0.0278936
R06	75	M	0.17815	0.00895929
R06	76	F	0.174972	0.0259506
R06	76	M	0.174561	0.010283
R06	77	F	0.177315	0.0242755
R06	77	M	0.173192	0.0111957
R06	78	F	0.19486	0.0217012
R06	78	M	0.193713	0.00971944
R06	79	F	0.180213	0.0269087
R06	79	M	0.173893	0.0112656
R06	80	F	0.17632	0.0260701
R06	80	M	0.173132	0.0117233
R06	81	F	0.189456	0.0243032
R06	81	M	0.186629	0.00898288
R06	82	F	0.195865	0.0232357
R06	82	M	0.191262	0.00895439
R06	83	F	0.18184	0.024864
R06	83	M	0.175771	0.0101258
R06	84	F	0.182175	0.0248627
R06	84	M	0.180675	0.00942637
R06	85	F	0.187934	0.0218673
R06	85	M	0.181893	0.0103872
R06	86	F	0.181929	0.0260463
R06	86	M	0.176592	0.010572
R06	87	F	0.190277	0.0252795
R06	87	M	0.184737	0.00966607
R06	88	F	0.177914	0.0249095
R06	88	M	0.176311	0.0106395
R06	89	F	0.182178	0.0245288
R06	89	M	0.178081	0.0118174
R06	90	F	0.183846	0.024542
R06	90	M	0.178802	0.0104738
R06	91	F	0.180558	0.0218602
R06	91	M	0.181732	0.010934
R06	92	F	0.188119	0.0236197
R06	92	M	0.185432	0.0104295
R06	93	F	0.19267	0.0225693
R06	93	M	0.190361	0.00924603
R06	94	F	0.191635	0.0236778
R06	94	M	0.185675	0.00969514
R06	95	F	0.188235	0.0234075
R06	95	M	0.186107	0.0105261
R06	96	F	0.18238	0.0264195
R06	96	M	0.174909	0.0105587
R06	97	F	0.185113	0.0232157
R06	97	M	0.180105	0.0112663
R06	98	F	0.192388	0.0252775
R06	98	M	0.187668	0.00955311
R06	99	F	0.183288	0.0269454
R06	99	M	0.173568	0.00780457
R06	100	F	0.18497	0.0233082
R06	100	M	0.180939	0.0109347
R07	1	F	0.168778	0.0208995
R07	1	M	0.162796	0.0094803
R07	2	F	0.170956	0.0233704
R07	2	M	0.168182	0.00796858
R07	3	F	0.168194	0.023535
R07	3	M	0.169211	0.0110597
R07	4	F	0.171508	0.0231764
R07	4	M	0.168737	0.00797881
R07	5	F	0.166282	0.0224767
R07	5	M	0.16193	0.00924005
R07	6	F	0.169336	0.0234894
R07	6	M	0.166002	0.0102377
R07	7	F	0.168531	0.0230681
R07	7	M	0.163286	0.00694525
R07	8	F	0.172342	0.0230251
R07	8	M	0.165191	0.00800697
R07	9	F	0.169143	0.0217415
R07	9	M	0.166336	0.00908536
R07	10	F	0.16711	0.0243256
R07	10	M	0.1609	0.0078639
R07	11	F	0.170843	0.0217137
R07	11	M	0.167356	0.0100586
R07	12	F	0.16184	0.0244994
R07	12	M	0.163348	0.0102764
R07	13	F	0.168165	0.0222882
R07	13	M	0.166097	0.00955096
R07	14	F	0.162836	0.0223493
R07	14	M	0.161299	0.0121774
R07	15	F	0.180981	0.0162122
R07	15	M	0.17749	0.0090626
R07	16	F	0.1721	0.0232782
R07	16	M	0.169517	0.00879829
R07	17	F	0.169656	0.0197679
R07	17	M	0.16776	0.00997754
R07	18	F	0.169776	0.0228441
R07	18	M	0.167696	0.0093608
R07	19	F	0.168832	0.0224614
R07	19	M	0.167146	0.0106973
R07	20	F	0.161551	0.0216813
R07	20	M	0.162695	0.00922551
R07	21	F	0.170356	0.0229897
R07	21	M	0.168503	0.00969598
R07	22	F	0.163987	0.0214984
R07	22	M	0.165501	0.0101315
R07	23	F	0.178404	0.020724
R07	23	M	0.169492	0.00941682
R07	24	F	0.16822	0.0242143
R07	24	M	0.16213	0.00915833
R07	25	F	0.168013	0.0235068
R07	25	M	0.164213	0.0105887
R07	26	F	0.17924	0.0212184
R07	26	M	0.178362	0.00767084
R07	27	F	0.166164	0.0219574
R07	27	M	0.164213	0.0105873
R07	28	F	0.1768	0.0216401
R07	28	M	0.171691	0.00828004
R07	29	F	0.171783	0.0209688
R07	29	M	0.172909	0.00907285
R07	30	F	0.175822	0.025016
R07	30	M	0.166735	0.0101149
R07	31	F	0.173572	0.0173372
R07	31	M	0.178026	0.00791078
R07	32	F	0.169445	0.0203683
R07	32	M	0.170043	0.00991473
R07	33	F	0.168688	0.0224155
R07	33	M	0.166116	0.00921175
R07	34	F	0.166736	0.0217802
R07	34	M	0.164152	0.00940468
R07	35	F	0.173394	0.0216107
R07	35	M	0.173041	0.00950708
R07	36	F	0.17185	0.0200331
R07	36	M	0.168804	0.0102197
R07	37	F	0.172045	0.0213039
R07	37	M	0.169566	0.00963926
R07	38	F	0.167079	0.0198283
R07	38	M	0.166809	0.00896776
R07	39	F	0.17722	0.0200357
R07	39	M	0.174367	0.0097745
R07	40	F	0.169985	0.0223119
R07	40	M	0.164966	0.00910676
R07	41	F	0.170671	0.0229377
R07	41	M	0.16791	0.0100465
R07	42	F	0.167788	0.0229466
R07	42	M	0.164546	0.00981121
R07	43	F	0.169121	0.0226383
R07	43	M	0.163738	0.00927118
R07	44	F	0.17288	0.0212875
R07	44	M	0.173636	0.00920101
R07	45	F	0.164361	0.023688
R07	45	M	0.163177	0.0106654
R07	46	F	0.164363	0.0217405
R07	46	M	0.163784	0.00899637
R07	47	F	0.165934	0.0214088
R07	47	M	0.166962	0.0104196
R07	48	F	0.165596	0.021337
R07	48	M	0.160441	0.00856624
R07	49	F	0.165727	0.0236467
R07	49	M	0.165717	0.00897021
R07	50	F	0.169011	0.0215658
R07	50	M	0.169135	0.00944512
R07	51	F	0.167775	0.0207233
R07	51	M	0.16747	0.00891782
R07	52	F	0.174994	0.0225945
R07	52	M	0.176481	0.00882713
R07	53	F	0.165274	0.0226803
R07	53	M	0.163506	0.00924745
R07	54	F	0.176792	0.0209736
R07	54	M	0.176923	0.00798663
R07	55	F	0.166423	0.0246642
R07	55	M	0.162002	0.00970657
R07	56	F	0.164926	0.0229434
R07	56	M	0.166672	0.00936287
R07	57	F	0.17717	0.0215028
R07	57	M	0.175289	0.00833779
R07	58	F	0.174771	0.0208454
R07	58	M	0.173638	0.00924915
R07	59	F	0.169578	0.0249956
R07	59	M	0.162231	0.00986135
R07	60	F	0.17164	0.0224612
R07	60	M	0.170382	0.00894028
R07	61	F	0.16736	0.0235287
R07	61	M	0.16559	0.00893027
R07	62	F	0.1686	0.0223492
R07	62	M	0.164771	0.0093409
R07	63	F	0.167609	0.0224342
R07	63	M	0.163738	0.00968008
R07	64	F	0.163544	0.0221605
R07	64	M	0.16419	0.0112991
R07	65	F	0.175311	0.020045
R07	65	M	0.175049	0.0097925
R07	66	F	0.173002	0.020968
R07	66	M	0.166324	0.00778453
R07	67	F	0.171845	0.0222735
R07	67	M	0.167833	0.00983387
R07	68	F	0.1759	0.0193442
R07	68	M	0.17638	0.00860255
R07	69	F	0.16994	0.0243207
R07	69	M	0.160341	0.00959778
R07	70	F	0.170164	0.0214311
R07	70	M	0.165165	0.0106588
R07	71	F	0.174997	0.0195944
R07	71	M	0.175216	0.0102345
R07	72	F	0.168583	0.0248461
R07	72	M	0.16368	0.00994257
R07	73	F	0.176096	0.0198193
R07	73	M	0.174143	0.00918473
R07	74	F	0.173934	0.0205702
R07	74	M	0.171229	0.0086081
R07	75	F	0.179231	0.0203327
R07	75	M	0.177915	0.00931298
R07	76	F	0.165733	0.0232947
R07	76	M	0.162969	0.0100084
R07	77	F	0.172062	0.023336
R07	77	M	0.170431	0.00898918
R07	78	F	0.168657	0.0229435
R07	78	M	0.163901	0.00963074
R07	79	F	0.167958	0.0209928
R07	79	M	0.167121	0.00843839
R07	80	F	0.166604	0.024539
R07	80	M	0.163234	0.00889367
R07	81	F	0.175512	0.021779
R07	81	M	0.169703	0.00932339
R07	82	F	0.163524	0.0236906
R07	82	M	0.159489	0.00831974
R07	83	F	0.173387	0.0202692
R07	83	M	0.172605	0.00897338
R07	84	F	0.17359	0.0218557
R07	84	M	0.174016	0.00860372
R07	85	F	0.162389	0.0224367
R07	85	M	0.160948	0.0103995
R07	86	F	0.177486	0.0210293
R07	86	M	0.175594	0.00851152
R07	87	F	0.174245	0.0214224
R07	87	M	0.176311	0.00820243
R07	88	F	0.158837	0.0203775
R07	88	M	0.161117	0.010298
R07	89	F	0.168497	0.0223328
R07	89	M	0.167593	0.0105715
R07	90	F	0.171065	0.0231298
R07	90	M	0.164225	0.00975642
R07	91	F	0.16794	0.0221217
R07	91	M	0.163143	0.00985258
R07	92	F	0.173282	0.0221475
R07	92	M	0.169553	0.00867341
R07	93	F	0.176003	0.0222543
R07	93	M	0.170835	0.00919623
R07	94	F	0.173865	0.0205123
R07	94	M	0.170811	0.00881495
R07	95	F	0.171586	0.0232823
R07	95	M	0.16858	0.00929347
R07	96	F	0.181775	0.0206136
R07	96	M	0.177461	0.00878188
R07	97	F	0.174147	0.021697
R07	97	M	0.169128	0.00880065
R07	98	F	0.165973	0.0221684
R07	98	M	0.166893	0.00898185
R07	99	F	0.163122	0.022045
R07	99	M	0.161677	0.00949468
R07	100	F	0.165943	0.0210928
R07	100	M	0.160902	0.00922608
R08	1	F	0.180857	0.0234826
R08	1	M	0.176047	0.00997749
R08	2	F	0.182031	0.0220662
R08	2	M	0.180608	0.0092028
R08	3	F	0.182383	0.0197099
R08	3	M	0.180741	0.0104966
R08	4	F	0.181228	0.022295
R08	4	M	0.181002	0.0104681
R08	5	F	0.178369	0.0207882
R08	5	M	0.181606	0.00918454
R08	6	F	0.18898	0.0215467
R08	6	M	0.186816	0.00922281
R08	7	F	0.172433	0.0233144
R08	7	M	0.168568	0.00894847
R08	8	F	0.177296	0.0210653
R08	8	M	0.175702	0.00872327
R08	9	F	0.18115	0.0215269
R08	9	M	0.177737	0.00847028
R08	10	F	0.176471	0.0205798
R08	10	M	0.175328	0.00957454
R08	11	F	0.172012	0.0223081
R08	11	M	0.173012	0.0104262
R08	12	F	0.176471	0.0214517
R08	12	M	0.173223	0.0100473
R08	13	F	0.178514	0.0238071
R08	13	M	0.176158	0.00857691
R08	14	F	0.175609	0.0225478
R08	14	M	0.174965	0.00975307
R08	15	F	0.183379	0.0196263
R08	15	M	0.183752	0.00906846
R08	16	F	0.184559	0.0209368
R08	16	M	0.184842	0.00758832
R08	17	F	0.182599	0.0242231
R08	17	M	0.182835	0.00974504
R08	18	F	0.17997	0.0232878
R08	18	M	0.176188	0.0081422
R08	19	F	0.181701	0.0237141
R08	19	M	0.175765	0.0103521
R08	20	F	0.170099	0.0253673
R08	20	M	0.164851	0.0100596
R08	21	F	0.168904	0.022986
R08	21	M	0.168696	0.0115548
R08	22	F	0.174118	0.0249021
R08	22	M	0.173261	0.0107401
R08	23	F	0.186086	0.0228665
R08	23	M	0.183469	0.00871078
R08	24	F	0.178565	0.0193229
R08	24	M	0.172909	0.00888616
R08	25	F	0.17704	0.0223357
R08	25	M	0.173961	0.0105571
R08	26	F	0.172325	0.0231425
R08	26	M	0.171112	0.0102291
R08	27	F	0.168804	0.0256105
R08	27	M	0.167615	0.00955328
R08	28	F	0.176756	0.0228405
R08	28	M	0.175102	0.0103562
R08	29	F	0.17934	0.0239822
R08	29	M	0.177371	0.00856887
R08	30	F	0.182843	0.0240476
R08	30	M	0.180583	0.00911457
R08	31	F	0.180708	0.0245915
R08	31	M	0.178566	0.00964617
R08	32	F	0.182312	0.0241148
R08	32	M	0.17833	0.00981655
R08	33	F	0.172247	0.0217661
R08	33	M	0.172138	0.00770742
R08	34	F	0.169314	0.0216648
R08	34	M	0.168385	0.0120657
R08	35	F	0.179263	0.0261675
R08	35	M	0.173526	0.00992456
R08	36	F	0.185596	0.0227278
R08	36	M	0.185527	0.00879792
R08	37	F	0.182002	0.0243471
R08	37	M	0.180048	0.0089361
R08	38	F	0.181575	0.0230026
R08	38	M	0.178785	0.00886134
R08	39	F	0.182499	0.0212443
R08	39	M	0.178938	0.00990915
R08	40	F	0.177409	0.0231863
R08	40	M	0.169354	0.00933314
R08	41	F	0.172384	0.0244297
R08	41	M	0.167725	0.00893485
R08	42	F	0.175354	0.0269226
R08	42	M	0.170759	0.0111867
R08	43	F	0.174153	0.0269047
R08	43	M	0.169964	0.00980715
R08	44	F	0.184226	0.02264
R08	44	M	0.180369	0.00930767
R08	45	F	0.17124	0.0246896
R08	45	M	0.168	0.00866351
R08	46	F	0.177873	0.0236968
R08	46	M	0.177226	0.0105274
R08	47	F	0.173942	0.0236829
R08	47	M	0.167268	0.00886196
R08	48	F	0.181536	0.0248571
R08	48	M	0.178581	0.00943566
R08	49	F	0.183047	0.0241758
R08	49	M	0.178047	0.0085865
R08	50	F	0.182586	0.0219984
R08	50	M	0.18287	0.00844959
R08	51	F	0.179026	0.0228837
R08	51	M	0.174977	0.00892979
R08	52	F	0.187929	0.0202008
R08	52	M	0.186645	0.0103464
R08	53	F	0.173409	0.0213945
R08	53	M	0.169781	0.0089722
R08	54	F	0.185787	0.0209456
R08	54	M	0.18157	0.0100549
R08	55	F	0.169851	0.0236438
R08	55	M	0.166974	0.00934291
R08	56	F	0.1802	0.022679
R08	56	M	0.177596	0.00992022
R08	57	F	0.170136	0.0244124
R08	57	M	0.167454	0.00918011
R08	58	F	0.188636	0.021859
R08	58	M	0.184693	0.00927632
R08	59	F	0.171324	0.0251711
R08	59	M	0.168171	0.00946703
R08	60	F	0.177187	0.0213257
R08	60	M	0.175278	0.0085135
R08	61	F	0.182278	0.0193267
R08	61	M	0.181812	0.00903757
R08	62	F	0.173084	0.0244551
R08	62	M	0.170384	0.0116258
R08	63	F	0.182008	0.0182659
R08	63	M	0.183906	0.00842171
R08	64	F	0.17128	0.0235503
R08	64	M	0.172092	0.0099621
R08	65	F	0.175994	0.0236821
R08	65	M	0.171659	0.0112962
R08	66	F	0.1781	0.0231894
R08	66	M	0.17706	0.00875571
R08	67	F	0.176456	0.0245429
R08	67	M	0.169096	0.0101554
R08	68	F	0.183123	0.0261146
R08	68	M	0.181476	0.0100145
R08	69	F	0.171967	0.0239136
R08	69	M	0.170684	0.00993868
R08	70	F	0.168288	0.0244005
R08	70	M	0.166899	0.00960374
R08	71	F	0.169404	0.023576
R08	71	M	0.166424	0.0107029
R08	72	F	0.17625	0.0219076
R08	72	M	0.175655	0.0103097
R08	73	F	0.173152	0.0225405
R08	73	M	0.170374	0.00990755
R08	74	F	0.181599	0.025692
R08	74	M	0.174678	0.0100376
R08	75	F	0.183285	0.0224336
R08	75	M	0.178546	0.00931378
R08	76	F	0.17157	0.0221604
R08	76	M	0.173997	0.00923403
R08	77	F	0.173058	0.0224254
R08	77	M	0.172621	0.0108705
R08	78	F	0.183187	0.0207974
R08	78	M	0.181594	0.00708513
R08	79	F	0.180876	0.0231448
R08	79	M	0.175258	0.00870956
R08	80	F	0.178473	0.0222969
R08	80	M	0.175352	0.0107646
R08	81	F	0.176865	0.0193443
R08	81	M	0.179964	0.0104705
R08	82	F	0.178587	0.0210305
R08	82	M	0.17587	0.0086399
R08	83	F	0.172562	0.0252058
R08	83	M	0.173726	0.0114043
R08	84	F	0.172398	0.0213841
R08	84	M	0.173925	0.00936936
R08	85	F	0.182903	0.0209314
R08	85	M	0.181674	0.00954295
R08	86	F	0.179541	0.0242641
R08	86	M	0.179424	0.00871564
R08	87	F	0.18674	0.0186339
R08	87	M	0.188588	0.0090684
R08	88	F	0.173002	0.0224648
R08	88	M	0.169071	0.00980468
R08	89	F	0.16805	0.0229349
R08	89	M	0.168588	0.0113258
R08	90	F	0.181599	0.022996
R08	90	M	0.179094	0.00978169
R08	91	F	0.173712	0.02387
R08	91	M	0.16915	0.00945374
R08	92	F	0.172329	0.0241682
R08	92	M	0.168549	0.010435
R08	93	F	0.173394	0.0272172
R08	93	M	0.169245	0.00889682
R08	94	F	0.172814	0.0230121
R08	94	M	0.167048	0.00869539
R08	95	F	0.181278	0.0244178
R08	95	M	0.17736	0.0104869
R08	96	F	0.171961	0.0249147
R08	96	M	0.168618	0.0110624
R08	97	F	0.171154	0.0241626
R08	97	M	0.168978	0.0083128
R08	98	F	0.174009	0.0223263
R08	98	M	0.173774	0.00914208
R08	99	F	0.179568	0.0236861
R08	99	M	0.177192	0.00939223
R08	100	F	0.17139	0.0242563
R08	100	M	0.167227	0.0100513
R09	1	F	0.179612	0.0219503
R09	1	M	0.178358	0.00931713
R09	2	F	0.172526	0.0238919
R09	2	M	0.166198	0.0105047
R09	3	F	0.175566	0.0238744
R09	3	M	0.169948	0.0120055
R09	4	F	0.178267	0.0229053
R09	4	M	0.177626	0.00913803
R09	5	F	0.173577	0.0224995
R09	5	M	0.172224	0.00963634
R09	6	F	0.168827	0.0240337
R09	6	M	0.167675	0.0112742
R09	7	F	0.184446	0.0219884
R09	7	M	0.181823	0.00865798
R09	8	F	0.171795	0.0242153
R09	8	M	0.168169	0.00880791
R09	9	F	0.18223	0.0219297
R09	9	M	0.183308	0.00991685
R09	10	F	0.176704	0.0247071
R09	10	M	0.175193	0.00961526
R09	11	F	0.171077	0.0234658
R09	11	M	0.167003	0.00993384
R09	12	F	0.173375	0.0221327
R09	12	M	0.171466	0.00864691
R09	13	F	0.169023	0.0247201
R09	13	M	0.166538	0.0105429
R09	14	F	0.17444	0.0240712
R09	14	M	0.169673	0.0100364
R09	15	F	0.174738	0.0220011
R09	15	M	0.175703	0.00896888
R09	16	F	0.168948	0.0222437
R09	16	M	0.167574	0.010549
R09	17	F	0.170087	0.0278726
R09	17	M	0.166253	0.00821827
R09	18	F	0.172474	0.0227992
R09	18	M	0.165858	0.00797746
R09	19	F	0.175863	0.0236529
R09	19	M	0.174731	0.00871928
R09	20	F	0.17754	0.021753
R09	20	M	0.173861	0.0088208
R09	21	F	0.17797	0.022263
R09	21	M	0.173644	0.00965754
R09	22	F	0.172073	0.0239413
R09	22	M	0.167736	0.0117589
R09	23	F	0.179454	0.0236028
R09	23	M	0.171286	0.0103613
R09	24	F	0.176428	0.0182364
R09	24	M	0.176628	0.00945647
R09	25	F	0.180015	0.0220498
R09	25	M	0.176116	0.0109166
R09	26	F	0.16733	0.0226361
R09	26	M	0.168024	0.0087805
R09	27	F	0.180616	0.0214617
R09	27	M	0.180598	0.0091532
R09	28	F	0.167152	0.0229698
R09	28	M	0.164121	0.00907863
R09	29	F	0.18584	0.0224838
R09	29	M	0.183978	0.00924699
R09	30	F	0.182906	0.0204762
R09	30	M	0.180898	0.0102493
R09	31	F	0.186001	0.0223457
R09	31	M	0.182436	0.0083604
R09	32	F	0.184383	0.0228099
R09	32	M	0.181744	0.00898672
R09	33	F	0.180845	0.0233033
R09	33	M	0.180256	0.00919439
R09	34	F	0.18601	0.0191439
R09	34	M	0.1856	0.00897927
R09	35	F	0.172431	0.0214416
R09	35	M	0.17182	0.00900442
R09	36	F	0.176652	0.0218596
R09	36	M	0.177957	0.00997391
R09	37	F	0.18366	0.021291
R09	37	M	0.185875	0.00988056
R09	38	F	0.175274	0.021751
R09	38	M	0.174476	0.0104674
R09	39	F	0.172716	0.0247572
R09	39	M	0.16962	0.00942034
R09	40	F	0.167168	0.0227571
R09	40	M	0.169345	0.0100461
R09	41	F	0.173458	0.023506
R09	41	M	0.166836	0.00986841
R09	42	F	0.176377	0.0242935
R09	42	M	0.166869	0.00867344
R09	43	F	0.175505	0.0243556
R09	43	M	0.169272	0.00997679
R09	44	F	0.168826	0.0256872
R09	44	M	0.166134	0.0104292
R09	45	F	0.176181	0.022433
R09	45	M	0.17489	0.00827679
R09	46	F	0.174381	0.0220891
R09	46	M	0.172068	0.0102042
R09	47	F	0.172936	0.0249986
R09	47	M	0.169224	0.00898973
R09	48	F	0.176507	0.0224243
R09	48	M	0.17796	0.0100539
R09	49	F	0.176631	0.0216173
R09	49	M	0.172678	0.0107531
R09	50	F	0.185241	0.0204224
R09	50	M	0.183674	0.00825451
R09	51	F	0.178462	0.0241436
R09	51	M	0.173168	0.0100012
R09	52	F	0.181745	0.0218745
R09	52	M	0.184034	0.00922647
R09	53	F	0.168934	0.0234365
R09	53	M	0.164667	0.00971743
R09	54	F	0.178308	0.0224025
R09	54	M	0.17895	0.00895159
R09	55	F	0.170588	0.0235625
R09	55	M	0.166385	0.00783122
R09	56	F	0.175501	0.0219339
R09	56	M	0.172522	0.00919848
R09	57	F	0.169532	0.0241989
R09	57	M	0.167033	0.0102664
R09	58	F	0.182428	0.0232542
R09	58	M	0.17717	0.00949249
R09	59	F	0.18	0.0226137
R09	59	M	0.179817	0.00957968
R09	60	F	0.173689	0.0226907
R09	60	M	0.171698	0.00994788
R09	61	F	0.181035	0.0230169
R09	61	M	0.177351	0.0115012
R09	62	F	0.175071	0.0243985
R09	62	M	0.172844	0.0102464
R09	63	F	0.180694	0.021355
R09	63	M	0.17957	0.00839916
R09	64	F	0.17368	0.0213252
R09	64	M	0.171728	0.00820333
R09	65	F	0.168219	0.0223283
R09	65	M	0.166143	0.00963384
R09	66	F	0.184912	0.022332
R09	66	M	0.182767	0.00819554
R09	67	F	0.176725	0.0221214
R09	67	M	0.174629	0.0100321
R09	68	F	0.181821	0.0202097
R09	68	M	0.182526	0.00802472
R09	69	F	0.173474	0.0248023
R09	69	M	0.170368	0.00936199
R09	70	F	0.173429	0.0248528
R09	70	M	0.170073	0.0103355
R09	71	F	0.177702	0.0218258
R09	71	M	0.174672	0.00905064
R09	72	F	0.179005	0.023622
R09	72	M	0.177261	0.00903509
R09	73	F	0.17307	0.0238592
R09	73	M	0.171582	0.00946575
R09	74	F	0.175071	0.0215026
R09	74	M	0.170378	0.0104378
R09	75	F	0.173166	0.025339
R09	75	M	0.172027	0.0106656
R09	76	F	0.1746	0.023132
R09	76	M	0.172497	0.0100485
R09	77	F	0.178205	0.0224983
R09	77	M	0.178448	0.00981056
R09	78	F	0.185589	0.0197748
R09	78	M	0.185904	0.00904839
R09	79	F	0.170325	0.0250323
R09	79	M	0.167534	0.00819692
R09	80	F	0.168757	0.0237842
R09	80	M	0.16732	0.00980287
R09	81	F	0.171747	0.0237294
R09	81	M	0.169071	0.00900991
R09	82	F	0.170939	0.0254304
R09	82	M	0.168572	0.00959123
R09	83	F	0.174163	0.0227803
R09	83	M	0.168744	0.00963029
R09	84	F	0.176923	0.0227494
R09	84	M	0.17463	0.0097998
R09	85	F	0.173125	0.0230375
R09	85	M	0.169953	0.0110196
R09	86	F	0.185256	0.0201929
R09	86	M	0.185515	0.00828681
R09	87	F	0.181179	0.0206807
R09	87	M	0.179558	0.00861945
R09	88	F	0.176154	0.0233233
R09	88	M	0.169766	0.0107896
R09	89	F	0.177816	0.0211173
R09	89	M	0.17796	0.00955292
R09	90	F	0.169065	0.0221872
R09	90	M	0.165667	0.00895971
R09	91	F	0.171168	0.0229291
R09	91	M	0.16992	0.00885426
R09	92	F	0.182747	0.0211791
R09	92	M	0.181722	0.00890553
R09	93	F	0.176782	0.023838
R09	93	M	0.170883	0.00833294
R09	94	F	0.184021	0.0207179
R09	94	M	0.182041	0.00748283
R09	95	F	0.171903	0.0239068
R09	95	M	0.171812	0.0085821
R09	96	F	0.169579	0.0233123
R09	96	M	0.166633	0.0100682
R09	97	F	0.180416	0.0221939
R09	97	M	0.175821	0.00945589
R09	98	F	0.172719	0.0233817
R09	98	M	0.166591	0.0094611
R09	99	F	0.18031	0.0231884
R09	99	M	0.170301	0.00949032
R09	100	F	0.171922	0.0237092
R09	100	M	0.169128	0.0101664
R10	1	F	0.184559	0.0225887
R10	1	M	0.180995	0.00947359
R10	2	F	0.182662	0.0228158
R10	2	M	0.179292	0.00936042
R10	3	F	0.189941	0.0223955
R10	3	M	0.186336	0.00813468
R10	4	F	0.177644	0.0218866
R10	4	M	0.1751	0.0101788
R10	5	F	0.175957	0.0242374
R10	5	M	0.17215	0.011268
R10	6	F	0.183652	0.0196584
R10	6	M	0.181818	0.00880833
R10	7	F	0.172653	0.0230813
R10	7	M	0.172107	0.0089634
R10	8	F	0.176445	0.0235099
R10	8	M	0.17444	0.010207
R10	9	F	0.178914	0.0239386
R10	9	M	0.17519	0.00925833
R10	10	F	0.173998	0.022697
R10	10	M	0.176609	0.00976195
R10	11	F	0.183454	0.0198865
R10	11	M	0.181677	0.00881821
R10	12	F	0.174604	0.0236007
R10	12	M	0.171164	0.00900957
R10	13	F	0.176548	0.0198863
R10	13	M	0.180226	0.00978282
R10	14	F	0.177762	0.0230835
R10	14	M	0.181518	0.00839157
R10	15	F	0.183331	0.0225592
R10	15	M	0.180639	0.00946274
R10	16	F	0.176046	0.0227685
R10	16	M	0.174993	0.00773237
R10	17	F	0.177501	0.0223266
R10	17	M	0.174346	0.0100968
R10	18	F	0.177027	0.019852
R10	18	M	0.173521	0.00979917
R10	19	F	0.175242	0.0242383
R10	19	M	0.173678	0.0116583
R10	20	F	0.181842	0.0202455
R10	20	M	0.17753	0.00997763
R10	21	F	0.175294	0.024066
R10	21	M	0.17111	0.00954768
R10	22	F	0.176572	0.0229327
R10	22	M	0.170783	0.00957047
R10	23	F	0.185161	0.0243644
R10	23	M	0.18242	0.00994056
R10	24	F	0.176617	0.0233927
R10	24	M	0.17521	0.00912075
R10	25	F	0.17902	0.0227118
R10	25	M	0.176986	0.00923034
R10	26	F	0.187551	0.0191278
R10	26	M	0.185068	0.00862458
R10	27	F	0.186104	0.0195142
R10	27	M	0.18575	0.00808952
R10	28	F	0.176878	0.0226114
R10	28	M	0.175643	0.00942785
R10	29	F	0.182226	0.0204525
R10	29	M	0.175814	0.0093464
R10	30	F	0.174341	0.0210456
R10	30	M	0.171617	0.010042
R10	31	F	0.181519	0.0234943
R10	31	M	0.178669	0.00825973
R10	32	F	0.174548	0.0224754
R10	32	M	0.176968	0.0102642
R10	33	F	0.176446	0.0230966
R10	33	M	0.171571	0.0115836
R10	34	F	0.179082	0.0224854
R10	34	M	0.181841	0.00869794
R10	35	F	0.19039	0.0200529
R10	35	M	0.186199	0.00811629
R10	36	F	0.176482	0.02403
R10	36	M	0.174686	0.0106894
R10	37	F	0.172298	0.020513
R10	37	M	0.172146	0.0108674
R10	38	F	0.179104	0.0209355
R10	38	M	0.181411	0.00891873
R10	39	F	0.188673	0.0243616
R10	39	M	0.18441	0.00798845
R10	40	F	0.180748	0.0199762
R10	40	M	0.181036	0.00923887
R10	41	F	0.181463	0.0198307
R10	41	M	0.179707	0.00965705
R10	42	F	0.183944	0.0177418
R10	42	M	0.180252	0.00988951
R10	43	F	0.183886	0.0204588
R10	43	M	0.182782	0.0092088
R10	44	F	0.176951	0.0203404
R10	44	M	0.172601	0.00880031
R10	45	F	0.185935	0.0220515
R10	45	M	0.18063	0.0088116
R10	46	F	0.179751	0.0225473
R10	46	M	0.174913	0.00954173
R10	47	F	0.182014	0.0217286
R10	47	M	0.177344	0.00996131
R10	48	F	0.178138	0.0224703
R10	48	M	0.173339	0.0103889
R10	49	F	0.186734	0.0224522
R10	49	M	0.189369	0.00778943
R10	50	F	0.187959	0.019804
R10	50	M	0.185752	0.00902718
R10	51	F	0.174603	0.0225338
R10	51	M	0.171795	0.00881653
R10	52	F	0.175553	0.0208184
R10	52	M	0.171916	0.00873989
R10	53	F	0.186093	0.0215788
R10	53	M	0.183451	0.00900969
R10	54	F	0.190711	0.0209796
R10	54	M	0.190395	0.00947298
R10	55	F	0.185124	0.0224105
R10	55	M	0.179502	0.00777932
R10	56	F	0.187074	0.0191033
R10	56	M	0.184887	0.00900043
R10	57	F	0.179424	0.0231443
R10	57	M	0.178623	0.00890618
R10	58	F	0.185885	0.020534
R10	58	M	0.181009	0.0102936
R10	59	F	0.185618	0.0261747
R10	59	M	0.181929	0.00806336
R10	60	F	0.182028	0.021186
R10	60	M	0.175074	0.0101404
R10	61	F	0.189461	0.0217421
R10	61	M	0.189766	0.00840371
R10	62	F	0.188847	0.0201329
R10	62	M	0.186676	0.00866767
R10	63	F	0.173454	0.0204237
R10	63	M	0.170525	0.0105519
R10	64	F	0.17935	0.0196308
R10	64	M	0.184188	0.0104176
R10	65	F	0.179359	0.0246518
R10	65	M	0.178615	0.00900379
R10	66	F	0.182504	0.0239696
R10	66	M	0.175641	0.00982365
R10	67	F	0.187017	0.0206758
R10	67	M	0.182448	0.00844224
R10	68	F	0.180963	0.0209785
R10	68	M	0.17913	0.00932739
R10	69	F	0.180488	0.0221482
R10	69	M	0.181374	0.00913703
R10	70	F	0.181685	0.0220977
R10	70	M	0.182293	0.00903725
R10	71	F	0.18316	0.020817
R10	71	M	0.181677	0.00898196
R10	72	F	0.179214	0.0222865
R10	72	M	0.178174	0.00886559
R10	73	F	0.178617	0.02155
R10	73	M	0.176177	0.0108304
R10	74	F	0.176444	0.0198908
R10	74	M	0.174178	0.00898861
R10	75	F	0.180279	0.0223527
R10	75	M	0.172137	0.00994794
R10	76	F	0.175234	0.0237697
R10	76	M	0.169882	0.00860557
R10	77	F	0.17872	0.0219796
R10	77	M	0.177009	0.0110317
R10	78	F	0.182398	0.0244212
R10	78	M	0.174104	0.00933061
R10	79	F	0.180984	0.0223321
R10	79	M	0.179906	0.00980195
R10	80	F	0.179495	0.0220793
R10	80	M	0.177327	0.00817418
R10	81	F	0.173621	0.0230619
R10	81	M	0.173683	0.0098101
R10	82	F	0.180983	0.0223037
R10	82	M	0.176256	0.00917807
R10	83	F	0.184026	0.0217337
R10	83	M	0.185407	0.00854994
R10	84	F	0.177815	0.0214797
R10	84	M	0.17282	0.00973865
R10	85	F	0.188615	0.0182759
R10	85	M	0.189336	0.00844409
R10	86	F	0.17378	0.0239603
R10	86	M	0.172488	0.00941008
R10	87	F	0.177551	0.0216844
R10	87	M	0.176857	0.00906572
R10	88	F	0.180727	0.0217149
R10	88	M	0.172704	0.00844134
R10	89	F	0.176139	0.0246719
R10	89	M	0.171665	0.0098794
R10	90	F	0.18548	0.021707
R10	90	M	0.178794	0.00920109
R10	91	F	0.186375	0.0207164
R10	91	M	0.183922	0.00864625
R10	92	F	0.188571	0.0198164
R10	92	M	0.186925	0.00896683
R10	93	F	0.176842	0.0228752
R10	93	M	0.1726	0.00787348
R10	94	F	0.187876	0.0216456
R10	94	M	0.186359	0.00988466
R10	95	F	0.175003	0.0204095
R10	95	M	0.173922	0.00977385
R10	96	F	0.178224	0.02499
R10	96	M	0.174227	0.00976562
R10	97	F	0.185701	0.0208169
R10	97	M	0.185913	0.00961985
R10	98	F	0.190679	0.0179003
R10	98	M	0.190303	0.00844236
R10	99	F	0.177762	0.0234129
R10	99	M	0.174594	0.0101561
[truncated: 3,202 more rows]

## Sheet: HoursActivity
From SQL Server (AverageStateByGender)					R data frame = hrAct
Model	ModelRun	Gender	ActivityState	AvgHours	SDHours		From R
R01	1	F	Active	781	187.477		Mean Hours in Active State
R01	1	M	Active	746	57.4501		Model	F_Mean	F_CI95	M_Mean	M_CI95
R01	2	F	Active	837	166.615		R01	815.82	9.48782	781.78	10.5502
R01	2	M	Active	821	60.7665		R02	741.99	10.5599	757.58	10.5592
R01	3	F	Active	749	203.993		R03	1205.85	0.715894	1206.43	0.481113
R01	3	M	Active	722	73.7766		R04	824.33	8.29787	795.19	9.77164
R01	4	F	Active	850	162.542		R05	800.87	9.03159	766.05	10.7329
R01	4	M	Active	843	53.6352		R06	820.03	8.69821	785.51	9.95975
R01	5	F	Active	829	178.511		R07	808.98	8.53672	774.95	9.21191
R01	5	M	Active	821	66.3689		R08	801.98	8.67868	771.4	9.65797
R01	6	F	Active	837	170.979		R09	825.69	9.22304	791.99	10.7153
R01	6	M	Active	805	73.317		R10	830.72	8.59141	796.6	9.8604
R01	7	F	Active	836	170.342		R11	799.09	9.18029	768.62	9.60345
R01	7	M	Active	806	58.3844		R12	818.77	9.87046	787.09	11.2541
R01	8	F	Active	798	207.851		R13	819.89	8.91297	788.85	10.5299
R01	8	M	Active	726	71.8477		R14	813.22	9.34338	776.48	9.9901
R01	9	F	Active	843	189.29		R15	811.01	9.41561	779.8	10.1983
R01	9	M	Active	797	59.3584		R16	813.85	9.03772	780.43	9.93736
R01	10	F	Active	894	176.713		R17	818	9.2025	784.14	9.9757
R01	10	M	Active	882	57.9105		R18	817.22	8.39581	766.74	9.92021
R01	11	F	Active	823	174.681		R19	830.86	9.2175	806.51	10.3469
R01	11	M	Active	815	52.0334		R20	809.03	5.67334	798.46	6.28229
R01	12	F	Active	781	206.083		R21	792.17	10.7799	740.44	11.6279
R01	12	M	Active	729	72.6931		R22	814.81	8.63738	781.43	10.1718
R01	13	F	Active	788	209.624		R23	818.23	9.01277	789.08	10.0404
R01	13	M	Active	728	63.6259		R24	868.36	9.05579	844.83	9.87322
R01	14	F	Active	815	195.689		R25	929.67	8.04669	914.58	8.89363
R01	14	M	Active	750	56.2158		R26	1036.88	6.35102	1033.77	6.70579
R01	15	F	Active	815	169.868
R01	15	M	Active	779	71.4238
R01	16	F	Active	854	177.086
R01	16	M	Active	827	54.655		Model	F_Mean	F_CI95	M_Mean	M_CI95
R01	17	F	Active	802	186.296		Schools 100%	815.82	9.48782	781.78	10.5502
R01	17	M	Active	778	75.5804		Random Schools	741.99	10.5599	757.58	10.5592
R01	18	F	Active	756	190.036		Schools 75%	868.36	9.05579	844.83	9.87322
R01	18	M	Active	701	68.7057		Schools 50%	929.67	8.04669	914.58	8.89363
R01	19	F	Active	809	159.856		Schools 25%	1036.88	6.35102	1033.77	6.70579
R01	19	M	Active	805	61.7358		No Schools	1205.85	0.715894	1206.43	0.481113
R01	20	F	Active	821	168.87
R01	20	M	Active	816	51.8333
R01	21	F	Active	882	169.038
R01	21	M	Active	861	51.5238
R01	22	F	Active	812	173.936
R01	22	M	Active	784	56.637
R01	23	F	Active	863	169.903
R01	23	M	Active	819	53.7579
R01	24	F	Active	837	181.115
R01	24	M	Active	815	70.9698
R01	25	F	Active	733	177.732
R01	25	M	Active	706	75.2014
R01	26	F	Active	779	171.974
R01	26	M	Active	751	77.1886
R01	27	F	Active	806	199.714
R01	27	M	Active	709	47.0742
R01	28	F	Active	892	145.392
R01	28	M	Active	865	65.352
R01	29	F	Active	806	190.693
R01	29	M	Active	779	73.0276
R01	30	F	Active	773	207.692
R01	30	M	Active	710	58.0125
R01	31	F	Active	838	170.647
R01	31	M	Active	835	70.4534
R01	32	F	Active	758	197.196
R01	32	M	Active	718	78.0774
R01	33	F	Active	749	187.212
R01	33	M	Active	712	80.1542
R01	34	F	Active	813	174.634
R01	34	M	Active	772	68.1008
R01	35	F	Active	792	204.437
R01	35	M	Active	760	69.8107
R01	36	F	Active	809	178.86
R01	36	M	Active	766	67.2908
R01	37	F	Active	895	157.964
R01	37	M	Active	862	56.9983
R01	38	F	Active	759	207.61
R01	38	M	Active	709	78.732
R01	39	F	Active	816	164.166
R01	39	M	Active	812	65.3544
R01	40	F	Active	781	181.742
R01	40	M	Active	742	71.7909
R01	41	F	Active	763	197.104
R01	41	M	Active	719	77.0538
R01	42	F	Active	895	146.474
R01	42	M	Active	888	57.2796
R01	43	F	Active	770	165.751
R01	43	M	Active	747	53.3944
R01	44	F	Active	810	193.522
R01	44	M	Active	769	75.8168
R01	45	F	Active	912	153.869
R01	45	M	Active	881	68.5274
R01	46	F	Active	821	198.815
R01	46	M	Active	776	72.0788
R01	47	F	Active	750	206.915
R01	47	M	Active	710	76.4636
R01	48	F	Active	855	145.22
R01	48	M	Active	864	66.9156
R01	49	F	Active	775	195.182
R01	49	M	Active	738	72.3088
R01	50	F	Active	856	170.88
R01	50	M	Active	832	56.1788
R01	51	F	Active	784	195.613
R01	51	M	Active	757	67.7995
R01	52	F	Active	833	176.662
R01	52	M	Active	816	55.6074
R01	53	F	Active	790	198.112
R01	53	M	Active	713	72.3794
R01	54	F	Active	790	188.787
R01	54	M	Active	744	67.6926
R01	55	F	Active	780	195.7
R01	55	M	Active	731	78.8171
R01	56	F	Active	745	184.089
R01	56	M	Active	714	78.9865
R01	57	F	Active	817	193.156
R01	57	M	Active	805	64.7711
R01	58	F	Active	793	183.071
R01	58	M	Active	759	67.3289
R01	59	F	Active	794	194.879
R01	59	M	Active	762	66.9636
R01	60	F	Active	897	166.851
R01	60	M	Active	864	62.7621
R01	61	F	Active	788	186.37
R01	61	M	Active	767	67.644
R01	62	F	Active	755	204.747
R01	62	M	Active	708	76.3645
R01	63	F	Active	765	199.189
R01	63	M	Active	705	64.3821
R01	64	F	Active	783	212.317
R01	64	M	Active	713	67.5957
R01	65	F	Active	931	148.812
R01	65	M	Active	889	56.9723
R01	66	F	Active	782	199.145
R01	66	M	Active	753	80.6395
R01	67	F	Active	837	183.37
R01	67	M	Active	796	74.2808
R01	68	F	Active	885	160.657
R01	68	M	Active	836	53.0432
R01	69	F	Active	915	158.746
R01	69	M	Active	860	60.3811
R01	70	F	Active	881	171.642
R01	70	M	Active	851	69.415
R01	71	F	Active	885	161.223
R01	71	M	Active	859	55.8024
R01	72	F	Active	870	150.245
R01	72	M	Active	851	59.6892
R01	73	F	Active	824	192.555
R01	73	M	Active	781	68.3715
R01	74	F	Active	872	172.511
R01	74	M	Active	833	77.9287
R01	75	F	Active	832	182.879
R01	75	M	Active	789	59.5354
R01	76	F	Active	833	184.505
R01	76	M	Active	790	70.3333
R01	77	F	Active	769	164.258
R01	77	M	Active	759	73.6578
R01	78	F	Active	880	147.364
R01	78	M	Active	867	57.8873
R01	79	F	Active	722	161.627
R01	79	M	Active	706	62.3825
R01	80	F	Active	771	175.088
R01	80	M	Active	756	86.9463
R01	81	F	Active	833	184.123
R01	81	M	Active	786	51.7372
R01	82	F	Active	834	166.534
R01	82	M	Active	821	61.5246
R01	83	F	Active	827	183.847
R01	83	M	Active	804	54.8449
R01	84	F	Active	839	181.006
R01	84	M	Active	792	59.8657
R01	85	F	Active	833	196.201
R01	85	M	Active	798	65.1151
R01	86	F	Active	875	182.913
R01	86	M	Active	843	61.241
R01	87	F	Active	834	197.041
R01	87	M	Active	750	77.0826
R01	88	F	Active	765	217.027
R01	88	M	Active	717	67.3979
R01	89	F	Active	761	174.943
R01	89	M	Active	729	70.731
R01	90	F	Active	739	195.912
R01	90	M	Active	730	101.565
R01	91	F	Active	729	192.558
R01	91	M	Active	723	76.0409
R01	92	F	Active	769	179.611
R01	92	M	Active	755	66.617
R01	93	F	Active	791	188.586
R01	93	M	Active	743	63.6839
R01	94	F	Active	862	173.639
R01	94	M	Active	822	80.3754
R01	95	F	Active	892	158.355
R01	95	M	Active	846	60.8791
R01	96	F	Active	832	183.993
R01	96	M	Active	787	63.9956
R01	97	F	Active	897	146.085
R01	97	M	Active	879	54.6599
R01	98	F	Active	748	193.161
R01	98	M	Active	717	71.1348
R01	99	F	Active	837	185.709
R01	99	M	Active	779	43.8252
R01	100	F	Active	764	187.941
R01	100	M	Active	715	68.0634
R02	1	F	Active	773	61.332
R02	1	M	Active	798	35.911
R02	2	F	Active	832	58.6576
R02	2	M	Active	852	39.4845
R02	3	F	Active	681	79.9062
R02	3	M	Active	682	35.0129
R02	4	F	Active	686	79.2882
R02	4	M	Active	686	38.2913
R02	5	F	Active	664	43.7422
R02	5	M	Active	684	39.3843
R02	6	F	Active	722	44.6141
R02	6	M	Active	736	38.23
R02	7	F	Active	746	45.122
R02	7	M	Active	772	37.0636
R02	8	F	Active	675	52.7566
R02	8	M	Active	694	37.0341
R02	9	F	Active	788	65.2179
R02	9	M	Active	809	38.7267
R02	10	F	Active	758	45.6317
R02	10	M	Active	772	37.5402
R02	11	F	Active	701	50.1448
R02	11	M	Active	711	37.6042
R02	12	F	Active	740	62.5782
R02	12	M	Active	758	37.4651
R02	13	F	Active	662	53.5714
R02	13	M	Active	681	34.6332
R02	14	F	Active	693	47.2774
R02	14	M	Active	718	36.0684
R02	15	F	Active	715	48.4507
R02	15	M	Active	741	33.7926
R02	16	F	Active	692	49.7769
R02	16	M	Active	713	40.3108
R02	17	F	Active	721	78.9816
R02	17	M	Active	726	36.9652
R02	18	F	Active	779	44.5646
R02	18	M	Active	793	39.1912
R02	19	F	Active	721	53.6063
R02	19	M	Active	731	38.1095
R02	20	F	Active	699	63.1133
R02	20	M	Active	706	38.4232
R02	21	F	Active	720	58.9313
R02	21	M	Active	735	39.2951
R02	22	F	Active	703	55.0871
R02	22	M	Active	714	35.5395
R02	23	F	Active	696	57.3958
R02	23	M	Active	717	38.4079
R02	24	F	Active	674	47.8977
R02	24	M	Active	692	33.7124
R02	25	F	Active	716	50.5514
R02	25	M	Active	734	43.8831
R02	26	F	Active	700	53.7077
R02	26	M	Active	716	36.8439
R02	27	F	Active	663	44.5862
R02	27	M	Active	686	35.5766
R02	28	F	Active	714	54.3396
R02	28	M	Active	737	43.1925
R02	29	F	Active	757	46.1495
R02	29	M	Active	784	37.4564
R02	30	F	Active	686	50.1779
R02	30	M	Active	700	38.3007
R02	31	F	Active	656	52.6901
R02	31	M	Active	680	41.993
R02	32	F	Active	749	57.1078
R02	32	M	Active	776	35.2623
R02	33	F	Active	718	63.2719
R02	33	M	Active	730	35.7272
R02	34	F	Active	773	55.5799
R02	34	M	Active	789	33.7648
R02	35	F	Active	684	56.2211
R02	35	M	Active	698	33.0409
R02	36	F	Active	809	68.9187
R02	36	M	Active	817	31.5886
R02	37	F	Active	694	50.8773
R02	37	M	Active	704	38.9593
R02	38	F	Active	735	57.5279
R02	38	M	Active	752	39.8676
R02	39	F	Active	699	56.9178
R02	39	M	Active	722	39.1786
R02	40	F	Active	727	71.5757
R02	40	M	Active	731	35.9843
R02	41	F	Active	695	42.595
R02	41	M	Active	716	30.8035
R02	42	F	Active	670	52.9125
R02	42	M	Active	683	38.2812
R02	43	F	Active	808	72.7933
R02	43	M	Active	821	40.321
R02	44	F	Active	818	75.6827
R02	44	M	Active	822	36.2979
R02	45	F	Active	715	51.8532
R02	45	M	Active	718	35.3139
R02	46	F	Active	838	67.3896
R02	46	M	Active	855	45.5554
R02	47	F	Active	787	52.6946
R02	47	M	Active	801	40.6901
R02	48	F	Active	737	63.172
R02	48	M	Active	734	39.9614
R02	49	F	Active	690	56.4429
R02	49	M	Active	708	35.0148
R02	50	F	Active	776	57.0838
R02	50	M	Active	788	40.3308
R02	51	F	Active	835	60.9129
R02	51	M	Active	865	39.0257
R02	52	F	Active	738	55.7945
R02	52	M	Active	751	34.2953
R02	53	F	Active	811	71.3466
R02	53	M	Active	822	32.295
R02	54	F	Active	847	48.549
R02	54	M	Active	856	33.5571
R02	55	F	Active	771	47.9693
R02	55	M	Active	786	37.7509
R02	56	F	Active	746	54.4212
R02	56	M	Active	768	36.1035
R02	57	F	Active	658	56.4525
R02	57	M	Active	681	35.6856
R02	58	F	Active	689	57.2848
R02	58	M	Active	703	32.4758
R02	59	F	Active	849	54.9049
R02	59	M	Active	865	34.711
R02	60	F	Active	777	77.2695
R02	60	M	Active	779	42.0837
R02	61	F	Active	742	47.4168
R02	61	M	Active	771	40.7758
R02	62	F	Active	803	55.6046
R02	62	M	Active	826	33.2289
R02	63	F	Active	708	46.6785
R02	63	M	Active	724	41.4038
R02	64	F	Active	724	52.1539
R02	64	M	Active	735	37.6546
R02	65	F	Active	741	62.2675
R02	65	M	Active	746	35.4675
R02	66	F	Active	841	69.8553
R02	66	M	Active	849	36.9752
R02	67	F	Active	698	54.7643
R02	67	M	Active	704	30.8116
R02	68	F	Active	744	62.1989
R02	68	M	Active	758	32.6404
R02	69	F	Active	703	51.6696
R02	69	M	Active	737	38.6965
R02	70	F	Active	736	65.4467
R02	70	M	Active	762	34.7044
R02	71	F	Active	760	53.4796
R02	71	M	Active	781	40.2549
R02	72	F	Active	803	48.1722
R02	72	M	Active	811	35.4903
R02	73	F	Active	778	54.1647
R02	73	M	Active	785	34.6415
R02	74	F	Active	724	69.3686
R02	74	M	Active	727	39.023
R02	75	F	Active	656	39.9103
R02	75	M	Active	674	33.4892
R02	76	F	Active	785	65.5444
R02	76	M	Active	807	33.8479
R02	77	F	Active	740	46.0255
R02	77	M	Active	768	37.0288
R02	78	F	Active	802	59.9873
R02	78	M	Active	821	43.2183
R02	79	F	Active	842	63.9708
R02	79	M	Active	856	36.9338
R02	80	F	Active	791	43.7498
R02	80	M	Active	822	36.4463
R02	81	F	Active	693	60.2403
R02	81	M	Active	701	38.6163
R02	82	F	Active	692	41.7758
R02	82	M	Active	719	35.193
R02	83	F	Active	822	69.8831
R02	83	M	Active	824	36.1821
R02	84	F	Active	676	52.453
R02	84	M	Active	703	43.2133
R02	85	F	Active	747	55.9446
R02	85	M	Active	771	37.0081
R02	86	F	Active	816	47.2177
R02	86	M	Active	841	40.8141
R02	87	F	Active	751	58.8365
R02	87	M	Active	774	38.101
R02	88	F	Active	708	65.7332
R02	88	M	Active	716	34.1996
R02	89	F	Active	826	57.1159
R02	89	M	Active	842	42.5463
R02	90	F	Active	810	56.2305
R02	90	M	Active	835	39.5995
R02	91	F	Active	683	51.1556
R02	91	M	Active	704	40.1538
R02	92	F	Active	741	55.7266
R02	92	M	Active	748	37.4835
R02	93	F	Active	838	54.8432
R02	93	M	Active	850	37.0911
R02	94	F	Active	734	76.5331
R02	94	M	Active	738	45.9651
R02	95	F	Active	684	54.4709
R02	95	M	Active	687	33.3485
R02	96	F	Active	786	56.3382
R02	96	M	Active	810	31.2754
R02	97	F	Active	851	50.9158
R02	97	M	Active	854	32.7586
R02	98	F	Active	731	45.246
R02	98	M	Active	752	35.6028
R02	99	F	Active	790	51.3029
R02	99	M	Active	791	39.0788
R02	100	F	Active	723	54.4799
R02	100	M	Active	735	33.0011
R03	1	F	Active	1203	21.3725
R03	1	M	Active	1205	23.0644
R03	2	F	Active	1204	18.6507
R03	2	M	Active	1209	20.348
R03	3	F	Active	1207	23.1806
R03	3	M	Active	1205	22.5275
R03	4	F	Active	1205	23.3134
R03	4	M	Active	1209	21.3725
R03	5	F	Active	1211	19.9178
R03	5	M	Active	1207	18.9016
R03	6	F	Active	1210	20.9636
R03	6	M	Active	1208	23.8171
R03	7	F	Active	1208	21.0148
R03	7	M	Active	1203	22.0966
R03	8	F	Active	1213	20.2772
R03	8	M	Active	1209	22.9447
R03	9	F	Active	1208	19.5715
R03	9	M	Active	1207	17.8904
R03	10	F	Active	1212	22.2253
R03	10	M	Active	1207	19.3485
R03	11	F	Active	1211	16.3566
R03	11	M	Active	1205	23.9443
R03	12	F	Active	1206	24.9867
R03	12	M	Active	1208	21.2044
R03	13	F	Active	1206	22.1818
R03	13	M	Active	1211	22.5729
R03	14	F	Active	1212	20.6161
R03	14	M	Active	1206	22.136
R03	15	F	Active	1203	21.1009
R03	15	M	Active	1207	22.7808
R03	16	F	Active	1200	15.5973
R03	16	M	Active	1204	22.5479
R03	17	F	Active	1205	23.6981
R03	17	M	Active	1207	22.2275
R03	18	F	Active	1212	15.2765
R03	18	M	Active	1206	21.2512
R03	19	F	Active	1202	20.8875
R03	19	M	Active	1206	20.8004
R03	20	F	Active	1206	19.6882
R03	20	M	Active	1208	20.2925
R03	21	F	Active	1204	21.4626
R03	21	M	Active	1210	19.886
R03	22	F	Active	1209	22.8316
R03	22	M	Active	1205	21.0778
R03	23	F	Active	1206	28.2003
R03	23	M	Active	1205	19.7341
R03	24	F	Active	1197	20.4352
R03	24	M	Active	1204	21.466
R03	25	F	Active	1209	21.5925
R03	25	M	Active	1207	20.1133
R03	26	F	Active	1209	16.1536
R03	26	M	Active	1201	20.0675
R03	27	F	Active	1210	22.0081
R03	27	M	Active	1205	22.7672
R03	28	F	Active	1198	19.9004
R03	28	M	Active	1211	22.3474
R03	29	F	Active	1208	20.136
R03	29	M	Active	1203	25.7009
R03	30	F	Active	1197	23.5918
R03	30	M	Active	1208	20.9816
R03	31	F	Active	1203	22.2828
R03	31	M	Active	1207	19.6564
R03	32	F	Active	1206	18.5104
R03	32	M	Active	1207	17.1637
R03	33	F	Active	1207	19.2149
R03	33	M	Active	1209	22.3284
R03	34	F	Active	1204	25.338
R03	34	M	Active	1205	22.7973
R03	35	F	Active	1207	19.7551
R03	35	M	Active	1205	24.149
R03	36	F	Active	1210	21.1633
R03	36	M	Active	1205	21.7574
R03	37	F	Active	1206	21.4469
R03	37	M	Active	1209	21.3278
R03	38	F	Active	1208	21.6516
R03	38	M	Active	1210	21.6434
R03	39	F	Active	1206	23.0681
R03	39	M	Active	1208	22.2922
R03	40	F	Active	1205	18.534
R03	40	M	Active	1201	19.895
R03	41	F	Active	1204	22.5266
R03	41	M	Active	1204	21.5575
R03	42	F	Active	1207	20.4839
R03	42	M	Active	1211	22.5285
R03	43	F	Active	1208	26.4487
R03	43	M	Active	1205	21.353
R03	44	F	Active	1209	16.2815
R03	44	M	Active	1206	19.1297
R03	45	F	Active	1202	19.6901
R03	45	M	Active	1203	20.9723
R03	46	F	Active	1202	19.8709
R03	46	M	Active	1205	21.5591
R03	47	F	Active	1211	23.7229
R03	47	M	Active	1209	21.766
R03	48	F	Active	1209	16.9903
R03	48	M	Active	1207	20.6608
R03	49	F	Active	1209	16.9079
R03	49	M	Active	1206	20.7342
R03	50	F	Active	1209	18.2688
R03	50	M	Active	1204	22.5035
R03	51	F	Active	1200	19.363
R03	51	M	Active	1205	22.341
R03	52	F	Active	1204	22.7383
R03	52	M	Active	1205	20.3275
R03	53	F	Active	1207	23.2718
R03	53	M	Active	1211	21.7668
R03	54	F	Active	1205	22.1423
R03	54	M	Active	1206	19.9166
R03	55	F	Active	1206	19.3154
R03	55	M	Active	1203	21.0552
R03	56	F	Active	1206	19.9811
R03	56	M	Active	1207	24.0559
R03	57	F	Active	1210	19.7903
R03	57	M	Active	1207	20.032
R03	58	F	Active	1207	18.5837
R03	58	M	Active	1206	21.1278
R03	59	F	Active	1205	18.5256
R03	59	M	Active	1210	23.2198
R03	60	F	Active	1205	25.3126
R03	60	M	Active	1207	23.08
R03	61	F	Active	1208	25.3355
R03	61	M	Active	1206	21.8444
R03	62	F	Active	1200	22.869
R03	62	M	Active	1205	15.7887
R03	63	F	Active	1203	22.5854
R03	63	M	Active	1204	22.9176
R03	64	F	Active	1208	21.5867
R03	64	M	Active	1204	18.9372
R03	65	F	Active	1205	19.6216
R03	65	M	Active	1205	18.9398
R03	66	F	Active	1201	18.7438
R03	66	M	Active	1204	23.536
R03	67	F	Active	1202	19.282
R03	67	M	Active	1207	21.4319
R03	68	F	Active	1210	25.8431
R03	68	M	Active	1205	19.1802
R03	69	F	Active	1208	25.3833
R03	69	M	Active	1212	20.9116
R03	70	F	Active	1204	22.9444
R03	70	M	Active	1206	20.9877
R03	71	F	Active	1208	22.3256
R03	71	M	Active	1212	22.9338
R03	72	F	Active	1202	18.5537
R03	72	M	Active	1207	20.3923
R03	73	F	Active	1202	21.6922
R03	73	M	Active	1206	24.3427
R03	74	F	Active	1199	24.1973
R03	74	M	Active	1206	24.1918
R03	75	F	Active	1208	19.6118
R03	75	M	Active	1207	21.3148
R03	76	F	Active	1204	21.6726
R03	76	M	Active	1209	19.3906
R03	77	F	Active	1205	21.0299
R03	77	M	Active	1204	23.7207
R03	78	F	Active	1207	18.6023
R03	78	M	Active	1200	22.3447
R03	79	F	Active	1204	20.0725
R03	79	M	Active	1206	20.3447
R03	80	F	Active	1206	21.5925
R03	80	M	Active	1207	20.1218
R03	81	F	Active	1210	21.2653
R03	81	M	Active	1210	24.0182
R03	82	F	Active	1201	21.8874
R03	82	M	Active	1207	22.2157
R03	83	F	Active	1205	19.7043
R03	83	M	Active	1202	18.6524
R03	84	F	Active	1196	21.5356
R03	84	M	Active	1208	22.4181
R03	85	F	Active	1206	23.0007
R03	85	M	Active	1206	22.1482
R03	86	F	Active	1207	25.7641
R03	86	M	Active	1207	22.9182
R03	87	F	Active	1211	22.0542
R03	87	M	Active	1204	21.5804
R03	88	F	Active	1205	24.3615
R03	88	M	Active	1208	20.1336
R03	89	F	Active	1205	23.0474
R03	89	M	Active	1209	16.5659
R03	90	F	Active	1212	21.4987
R03	90	M	Active	1208	21.181
R03	91	F	Active	1208	18.3015
R03	91	M	Active	1204	18.2774
R03	92	F	Active	1201	20.7005
R03	92	M	Active	1208	22.9841
R03	93	F	Active	1203	22.1687
R03	93	M	Active	1207	20.2613
R03	94	F	Active	1203	20.6133
R03	94	M	Active	1207	21.4248
R03	95	F	Active	1204	23.9374
R03	95	M	Active	1202	24.5368
R03	96	F	Active	1204	18.8141
R03	96	M	Active	1210	23.2021
R03	97	F	Active	1209	20.6179
R03	97	M	Active	1210	21.5239
R03	98	F	Active	1205	21.6128
R03	98	M	Active	1204	22.4044
R03	99	F	Active	1205	22.2601
R03	99	M	Active	1207	22.263
R03	100	F	Active	1213	23.604
R03	100	M	Active	1204	24.4254
R04	1	F	Active	778	195.05
R04	1	M	Active	752	86.6107
R04	2	F	Active	842	176.341
R04	2	M	Active	800	79.0884
R04	3	F	Active	783	186.089
R04	3	M	Active	751	77.9191
R04	4	F	Active	798	183.395
R04	4	M	Active	772	97.6868
R04	5	F	Active	913	160.483
R04	5	M	Active	889	62.6128
R04	6	F	Active	795	201.996
R04	6	M	Active	732	72.4701
R04	7	F	Active	802	177.478
R04	7	M	Active	782	81.5341
R04	8	F	Active	767	192.48
R04	8	M	Active	724	79.532
R04	9	F	Active	790	199.739
R04	9	M	Active	765	73.5202
R04	10	F	Active	848	168.352
R04	10	M	Active	825	69.2746
R04	11	F	Active	770	186.724
R04	11	M	Active	728	73.5854
R04	12	F	Active	800	180.717
R04	12	M	Active	767	65.294
R04	13	F	Active	895	160.86
R04	13	M	Active	838	65.0855
R04	14	F	Active	912	151.167
R04	14	M	Active	900	59.8753
R04	15	F	Active	885	163.847
R04	15	M	Active	869	69.8598
R04	16	F	Active	766	189.471
R04	16	M	Active	727	67.7894
R04	17	F	Active	925	165.98
R04	17	M	Active	914	61.5053
R04	18	F	Active	855	159.277
R04	18	M	Active	824	62.0264
R04	19	F	Active	796	197.185
R04	19	M	Active	727	61.594
R04	20	F	Active	846	173.876
R04	20	M	Active	804	71.186
R04	21	F	Active	807	156.23
R04	21	M	Active	795	59.8464
R04	22	F	Active	883	158.803
R04	22	M	Active	883	58.3017
R04	23	F	Active	811	189.4
R04	23	M	Active	731	75.1452
R04	24	F	Active	781	166.113
R04	24	M	Active	773	80.9623
R04	25	F	Active	781	184.169
R04	25	M	Active	760	73.0321
R04	26	F	Active	798	179.943
R04	26	M	Active	777	71.3868
R04	27	F	Active	799	189.504
R04	27	M	Active	755	69.4117
R04	28	F	Active	769	191.623
R04	28	M	Active	769	94.5222
R04	29	F	Active	843	164.159
R04	29	M	Active	830	49.827
R04	30	F	Active	794	187.087
R04	30	M	Active	734	68.4854
R04	31	F	Active	788	172.288
R04	31	M	Active	792	78.4908
R04	32	F	Active	787	174.351
R04	32	M	Active	762	60.1647
R04	33	F	Active	870	174.308
R04	33	M	Active	848	64.9793
R04	34	F	Active	838	161.783
R04	34	M	Active	830	68.8521
R04	35	F	Active	809	185.936
R04	35	M	Active	778	72.1047
R04	36	F	Active	793	184.499
R04	36	M	Active	754	102.609
R04	37	F	Active	834	192.013
R04	37	M	Active	801	72.7609
R04	38	F	Active	783	209.084
R04	38	M	Active	740	85.9708
R04	39	F	Active	840	201.273
R04	39	M	Active	807	83.4367
R04	40	F	Active	786	174.504
R04	40	M	Active	754	93.4423
R04	41	F	Active	827	182.421
R04	41	M	Active	789	75.213
R04	42	F	Active	819	191.299
R04	42	M	Active	764	63.7895
R04	43	F	Active	903	173.108
R04	43	M	Active	871	47.4071
R04	44	F	Active	880	153.487
R04	44	M	Active	878	51.1061
R04	45	F	Active	806	177.088
R04	45	M	Active	785	96.7989
R04	46	F	Active	807	196.74
R04	46	M	Active	768	68.6801
R04	47	F	Active	797	199.862
R04	47	M	Active	723	50.4988
R04	48	F	Active	887	162.9
R04	48	M	Active	882	68.3143
R04	49	F	Active	766	201.427
R04	49	M	Active	716	82.775
R04	50	F	Active	793	183.12
R04	50	M	Active	783	89.6389
R04	51	F	Active	810	204.776
R04	51	M	Active	743	74.5374
R04	52	F	Active	837	176.542
R04	52	M	Active	813	66.4537
R04	53	F	Active	750	184.332
R04	53	M	Active	742	96.9921
R04	54	F	Active	925	166.451
R04	54	M	Active	889	52.6251
R04	55	F	Active	851	187.029
R04	55	M	Active	807	70.7826
R04	56	F	Active	822	176.304
R04	56	M	Active	796	90.2811
R04	57	F	Active	780	196.875
R04	57	M	Active	743	85.7178
R04	58	F	Active	869	169.263
R04	58	M	Active	837	73.8582
R04	59	F	Active	836	182.564
R04	59	M	Active	817	73.9141
R04	60	F	Active	827	168.919
R04	60	M	Active	826	85.1907
R04	61	F	Active	792	199.904
R04	61	M	Active	726	71.8485
R04	62	F	Active	842	174.159
R04	62	M	Active	850	70.6435
R04	63	F	Active	901	150.247
R04	63	M	Active	891	69.3761
R04	64	F	Active	822	189.579
R04	64	M	Active	777	77.8879
R04	65	F	Active	785	209.115
R04	65	M	Active	743	68.6428
R04	66	F	Active	894	165.688
R04	66	M	Active	873	63.364
R04	67	F	Active	821	171.058
R04	67	M	Active	795	64.8311
R04	68	F	Active	831	164.845
R04	68	M	Active	794	69.8114
R04	69	F	Active	840	170.913
R04	69	M	Active	823	76.3774
R04	70	F	Active	832	164.804
R04	70	M	Active	825	70.995
R04	71	F	Active	835	162.325
R04	71	M	Active	802	69.4694
R04	72	F	Active	774	197.73
R04	72	M	Active	750	69.8221
R04	73	F	Active	836	169.409
R04	73	M	Active	776	58.6253
R04	74	F	Active	808	183.913
R04	74	M	Active	795	83.7474
R04	75	F	Active	780	198.488
R04	75	M	Active	755	73.8907
R04	76	F	Active	827	191.117
R04	76	M	Active	779	69.2374
R04	77	F	Active	837	174.871
R04	77	M	Active	816	69.1261
R04	78	F	Active	787	198.098
R04	78	M	Active	741	73.7198
R04	79	F	Active	838	169.253
R04	79	M	Active	815	76.2467
R04	80	F	Active	855	180.315
R04	80	M	Active	834	78.0006
R04	81	F	Active	798	183.34
R04	81	M	Active	763	69.4976
R04	82	F	Active	811	172.792
R04	82	M	Active	785	56.8799
R04	83	F	Active	837	159.206
R04	83	M	Active	825	52.6534
R04	84	F	Active	797	172.993
R04	84	M	Active	777	51.0682
R04	85	F	Active	851	195.269
R04	85	M	Active	808	83.9627
R04	86	F	Active	776	185.529
R04	86	M	Active	739	75.8384
R04	87	F	Active	782	205.399
R04	87	M	Active	731	80.0743
R04	88	F	Active	867	165.05
R04	88	M	Active	831	60.2564
R04	89	F	Active	908	159.169
R04	89	M	Active	898	57.2042
R04	90	F	Active	842	170.503
R04	90	M	Active	837	68.9632
R04	91	F	Active	773	186.131
R04	91	M	Active	751	74.0482
R04	92	F	Active	833	161.846
R04	92	M	Active	800	50.1298
R04	93	F	Active	804	176.043
R04	93	M	Active	776	83.574
R04	94	F	Active	777	192.898
R04	94	M	Active	745	77.9232
R04	95	F	Active	861	177.621
R04	95	M	Active	816	66.7774
R04	96	F	Active	854	169.463
R04	96	M	Active	843	75.7367
R04	97	F	Active	759	186.435
R04	97	M	Active	735	73.1297
R04	98	F	Active	908	168.243
R04	98	M	Active	863	76.4814
R04	99	F	Active	823	173.079
R04	99	M	Active	807	71.5627
R04	100	F	Active	883	171.019
R04	100	M	Active	894	76.4221
R05	1	F	Active	821	188.846
R05	1	M	Active	788	56.4475
R05	2	F	Active	812	174.56
R05	2	M	Active	802	57.1103
R05	3	F	Active	796	198.573
R05	3	M	Active	753	59.5837
R05	4	F	Active	773	202.368
R05	4	M	Active	731	65.7779
R05	5	F	Active	777	199.998
R05	5	M	Active	733	59.4448
R05	6	F	Active	778	180.193
R05	6	M	Active	737	72.8998
R05	7	F	Active	877	169.353
R05	7	M	Active	820	48.3951
R05	8	F	Active	849	177.01
R05	8	M	Active	825	55.1086
R05	9	F	Active	736	190.042
R05	9	M	Active	679	80.2093
R05	10	F	Active	750	192.675
R05	10	M	Active	710	55.0915
R05	11	F	Active	815	180.077
R05	11	M	Active	774	62.9144
R05	12	F	Active	731	183.646
R05	12	M	Active	689	62.1408
R05	13	F	Active	800	176.727
R05	13	M	Active	789	66.1582
R05	14	F	Active	788	197.131
R05	14	M	Active	739	52.9465
R05	15	F	Active	750	183.485
R05	15	M	Active	714	62.3793
R05	16	F	Active	784	182.236
R05	16	M	Active	755	71.2404
R05	17	F	Active	851	185.78
R05	17	M	Active	835	63.844
R05	18	F	Active	742	190.962
R05	18	M	Active	678	55.8444
R05	19	F	Active	833	174.236
R05	19	M	Active	805	62.4995
R05	20	F	Active	884	163.196
R05	20	M	Active	851	61.4995
R05	21	F	Active	768	163.79
R05	21	M	Active	763	65.1752
R05	22	F	Active	866	186.106
R05	22	M	Active	828	49.9099
R05	23	F	Active	883	164.084
R05	23	M	Active	854	47.8571
R05	24	F	Active	741	190.184
R05	24	M	Active	726	94.0818
R05	25	F	Active	720	202.15
R05	25	M	Active	689	64.9243
R05	26	F	Active	791	181.278
R05	26	M	Active	757	60.255
R05	27	F	Active	791	180.073
R05	27	M	Active	761	65.7056
R05	28	F	Active	764	206.149
R05	28	M	Active	710	50.8426
R05	29	F	Active	769	217.328
R05	29	M	Active	685	68.4174
R05	30	F	Active	711	187.104
R05	30	M	Active	685	58.8671
R05	31	F	Active	875	192.135
R05	31	M	Active	825	64.1893
R05	32	F	Active	830	186.618
R05	32	M	Active	800	73.7203
R05	33	F	Active	881	165.812
R05	33	M	Active	842	58.1767
R05	34	F	Active	821	200.295
R05	34	M	Active	758	63.1882
R05	35	F	Active	764	186.556
R05	35	M	Active	695	75.1381
R05	36	F	Active	765	203.734
R05	36	M	Active	682	55.5654
R05	37	F	Active	862	162.827
R05	37	M	Active	851	51.8202
R05	38	F	Active	814	188.398
R05	38	M	Active	794	67.2369
R05	39	F	Active	826	179.561
R05	39	M	Active	795	65.9609
R05	40	F	Active	860	159.061
R05	40	M	Active	839	64.1326
R05	41	F	Active	754	213.061
R05	41	M	Active	695	72.378
R05	42	F	Active	829	176.944
R05	42	M	Active	813	63.7941
R05	43	F	Active	834	163.47
R05	43	M	Active	807	65.4296
R05	44	F	Active	792	227.543
R05	44	M	Active	724	84.9934
R05	45	F	Active	859	169.442
R05	45	M	Active	824	58.4214
R05	46	F	Active	812	176.956
R05	46	M	Active	799	64.4347
R05	47	F	Active	825	183.337
R05	47	M	Active	800	60.99
R05	48	F	Active	741	193.795
R05	48	M	Active	710	84.9909
R05	49	F	Active	824	163.862
R05	49	M	Active	797	64.1405
R05	50	F	Active	737	186.062
R05	50	M	Active	709	82.8255
R05	51	F	Active	810	191.392
R05	51	M	Active	772	52.6745
R05	52	F	Active	816	187.816
R05	52	M	Active	775	69.9146
R05	53	F	Active	762	188.317
R05	53	M	Active	761	74.3122
R05	54	F	Active	772	233.168
R05	54	M	Active	700	64.9436
R05	55	F	Active	761	163.953
R05	55	M	Active	777	74.7068
R05	56	F	Active	746	178.634
R05	56	M	Active	725	49.7923
R05	57	F	Active	849	132.253
R05	57	M	Active	857	55.2968
R05	58	F	Active	832	200.624
R05	58	M	Active	791	60.9338
R05	59	F	Active	757	210.856
R05	59	M	Active	687	62.9445
R05	60	F	Active	855	189.524
R05	60	M	Active	811	57.9719
R05	61	F	Active	765	192.307
R05	61	M	Active	708	69.9061
R05	62	F	Active	810	186.626
R05	62	M	Active	746	55.9532
R05	63	F	Active	796	179.809
R05	63	M	Active	759	60.3568
R05	64	F	Active	739	209.033
R05	64	M	Active	699	62.3863
R05	65	F	Active	810	186.597
R05	65	M	Active	792	65.1416
R05	66	F	Active	784	189.406
R05	66	M	Active	766	75.2733
R05	67	F	Active	744	179.884
R05	67	M	Active	723	73.6392
R05	68	F	Active	817	176.017
R05	68	M	Active	763	56.4747
R05	69	F	Active	827	178.55
R05	69	M	Active	788	56.1718
R05	70	F	Active	850	161.293
R05	70	M	Active	823	58.9504
R05	71	F	Active	838	166.983
R05	71	M	Active	811	67.1045
R05	72	F	Active	722	191.985
R05	72	M	Active	702	73.1644
R05	73	F	Active	833	166.355
R05	73	M	Active	824	60.7998
R05	74	F	Active	860	166.658
R05	74	M	Active	826	55.3658
R05	75	F	Active	847	171.389
R05	75	M	Active	823	57.6487
R05	76	F	Active	763	207.871
R05	76	M	Active	683	58.8878
R05	77	F	Active	862	164.477
R05	77	M	Active	868	58.0706
R05	78	F	Active	872	166.844
R05	78	M	Active	860	53.1349
R05	79	F	Active	788	194.29
R05	79	M	Active	728	60.8651
R05	80	F	Active	847	178.72
R05	80	M	Active	823	71.3201
R05	81	F	Active	778	195.081
R05	81	M	Active	740	81.8796
R05	82	F	Active	784	214.983
R05	82	M	Active	711	65.3092
R05	83	F	Active	765	166.681
R05	83	M	Active	752	58.1167
R05	84	F	Active	761	199.508
R05	84	M	Active	691	46.1569
R05	85	F	Active	731	201.389
R05	85	M	Active	682	62.7388
R05	86	F	Active	822	176.245
R05	86	M	Active	788	55.1104
R05	87	F	Active	861	165.142
R05	87	M	Active	844	61.441
R05	88	F	Active	826	161.462
R05	88	M	Active	814	72.2143
R05	89	F	Active	735	213.51
R05	89	M	Active	698	63.9431
R05	90	F	Active	799	204.864
R05	90	M	Active	713	83.6784
R05	91	F	Active	766	192.031
R05	91	M	Active	727	69.2353
R05	92	F	Active	743	178.453
R05	92	M	Active	730	66.0771
R05	93	F	Active	849	167.315
R05	93	M	Active	836	61.3772
R05	94	F	Active	846	187.613
R05	94	M	Active	826	58.249
R05	95	F	Active	803	175.664
R05	95	M	Active	783	54.1741
R05	96	F	Active	885	169.746
R05	96	M	Active	855	65.1515
R05	97	F	Active	780	176.381
R05	97	M	Active	778	61.4424
R05	98	F	Active	781	182.815
R05	98	M	Active	730	57.8156
R05	99	F	Active	725	185.452
R05	99	M	Active	692	83.1094
R05	100	F	Active	857	176.593
R05	100	M	Active	820	46.1711
R06	1	F	Active	822	180.632
R06	1	M	Active	806	62.5811
R06	2	F	Active	831	167.159
R06	2	M	Active	810	60.6186
R06	3	F	Active	786	209.174
R06	3	M	Active	745	72.3063
R06	4	F	Active	813	208.124
R06	4	M	Active	765	72.5314
R06	5	F	Active	812	185.998
R06	5	M	Active	758	73.5627
R06	6	F	Active	843	184.406
R06	6	M	Active	810	59.6152
R06	7	F	Active	881	158.045
R06	7	M	Active	871	73.5351
R06	8	F	Active	814	210.677
R06	8	M	Active	762	66.1481
R06	9	F	Active	757	166.927
R06	9	M	Active	726	76.433
R06	10	F	Active	836	175.356
R06	10	M	Active	826	59.4154
R06	11	F	Active	795	202.064
R06	11	M	Active	759	71.6463
R06	12	F	Active	773	194.496
R06	12	M	Active	728	48.6167
R06	13	F	Active	835	183.657
R06	13	M	Active	776	54.2375
R06	14	F	Active	841	187.845
R06	14	M	Active	795	73.4694
R06	15	F	Active	835	205.982
R06	15	M	Active	793	84.3837
R06	16	F	Active	807	182.887
R06	16	M	Active	771	63.8377
R06	17	F	Active	863	173.141
R06	17	M	Active	830	48.3037
R06	18	F	Active	732	199.097
R06	18	M	Active	725	88.613
R06	19	F	Active	782	199.407
R06	19	M	Active	733	53.6407
R06	20	F	Active	788	177.552
R06	20	M	Active	774	64.4661
R06	21	F	Active	812	167.301
R06	21	M	Active	787	59.878
R06	22	F	Active	815	171.564
R06	22	M	Active	795	60.0561
R06	23	F	Active	857	178.107
R06	23	M	Active	816	65.4157
R06	24	F	Active	810	173.463
R06	24	M	Active	784	64.3796
R06	25	F	Active	742	180.346
R06	25	M	Active	710	61.4822
R06	26	F	Active	790	189.768
R06	26	M	Active	742	58.8119
R06	27	F	Active	930	166.852
R06	27	M	Active	886	69.3614
R06	28	F	Active	788	205.671
R06	28	M	Active	724	77.0428
R06	29	F	Active	817	190.367
R06	29	M	Active	737	74.7078
R06	30	F	Active	886	171.652
R06	30	M	Active	861	58.3993
R06	31	F	Active	744	175.595
R06	31	M	Active	728	61.7712
R06	32	F	Active	892	157.774
R06	32	M	Active	871	63.8674
R06	33	F	Active	850	171.51
R06	33	M	Active	830	50.8329
R06	34	F	Active	812	164.084
R06	34	M	Active	795	68.8933
R06	35	F	Active	840	156.88
R06	35	M	Active	823	64.9866
R06	36	F	Active	800	209.968
R06	36	M	Active	761	76.1868
R06	37	F	Active	821	167.864
R06	37	M	Active	791	64.4782
R06	38	F	Active	884	168.107
R06	38	M	Active	853	55.5321
R06	39	F	Active	910	153.245
R06	39	M	Active	870	60.792
R06	40	F	Active	897	156.129
R06	40	M	Active	860	51.2344
R06	41	F	Active	809	165.91
R06	41	M	Active	800	57.0597
R06	42	F	Active	864	151.678
R06	42	M	Active	868	60.3394
R06	43	F	Active	767	192.085
R06	43	M	Active	710	80.5579
R06	44	F	Active	786	195.009
R06	44	M	Active	718	61.4181
R06	45	F	Active	870	170.645
R06	45	M	Active	829	63.2412
R06	46	F	Active	882	158.424
R06	46	M	Active	881	60.686
R06	47	F	Active	883	165.35
R06	47	M	Active	847	55.5499
R06	48	F	Active	808	178.995
R06	48	M	Active	779	76.6356
R06	49	F	Active	830	190.404
R06	49	M	Active	798	63.0105
R06	50	F	Active	776	193.323
R06	50	M	Active	719	55.9705
R06	51	F	Active	774	180.347
R06	51	M	Active	759	71.7499
R06	52	F	Active	771	209.045
R06	52	M	Active	704	56.3805
R06	53	F	Active	816	174.701
R06	53	M	Active	811	56.9627
R06	54	F	Active	804	168.898
R06	54	M	Active	781	73.0029
R06	55	F	Active	786	181.536
R06	55	M	Active	761	70.9749
R06	56	F	Active	821	186.609
R06	56	M	Active	757	65.2157
R06	57	F	Active	778	201.993
R06	57	M	Active	723	62.2078
R06	58	F	Active	863	182.736
R06	58	M	Active	828	59.4915
R06	59	F	Active	750	204.374
R06	59	M	Active	693	64.6871
R06	60	F	Active	753	199.607
R06	60	M	Active	710	83.6906
R06	61	F	Active	808	169.318
R06	61	M	Active	787	66.3337
R06	62	F	Active	838	178.447
R06	62	M	Active	804	56.7789
R06	63	F	Active	847	175.095
R06	63	M	Active	801	60.6189
R06	64	F	Active	819	159.029
R06	64	M	Active	822	72.3188
R06	65	F	Active	883	152.485
R06	65	M	Active	869	54.9615
R06	66	F	Active	850	186.322
R06	66	M	Active	801	47.0956
R06	67	F	Active	776	192.516
R06	67	M	Active	744	87.3577
R06	68	F	Active	872	169.34
R06	68	M	Active	830	54.3148
R06	69	F	Active	864	176.029
R06	69	M	Active	849	57.7253
R06	70	F	Active	749	176.622
R06	70	M	Active	703	67.2294
R06	71	F	Active	770	177.077
R06	71	M	Active	748	67.1404
R06	72	F	Active	760	191.823
R06	72	M	Active	722	70.7643
R06	73	F	Active	825	158.134
R06	73	M	Active	813	76.7257
R06	74	F	Active	840	159.559
R06	74	M	Active	839	68.365
R06	75	F	Active	809	206.16
R06	75	M	Active	751	52.7102
R06	76	F	Active	740	183.908
R06	76	M	Active	723	72.1916
R06	77	F	Active	775	202.249
R06	77	M	Active	723	82.006
R06	78	F	Active	902	143.874
R06	78	M	Active	882	45.9845
R06	79	F	Active	772	199.986
R06	79	M	Active	724	75.005
R06	80	F	Active	750	191.873
R06	80	M	Active	721	80.9095
R06	81	F	Active	858	171.581
R06	81	M	Active	835	62.084
R06	82	F	Active	915	155.27
R06	82	M	Active	868	60.9185
R06	83	F	Active	795	182.267
R06	83	M	Active	737	57.8432
R06	84	F	Active	803	191.238
R06	84	M	Active	780	68.8863
R06	85	F	Active	837	168.625
R06	85	M	Active	800	66.0142
R06	86	F	Active	806	209.073
R06	86	M	Active	746	73.607
R06	87	F	Active	859	174.23
R06	87	M	Active	809	60.0871
R06	88	F	Active	758	190.998
R06	88	M	Active	742	81.8132
R06	89	F	Active	799	198.787
R06	89	M	Active	757	79.9591
R06	90	F	Active	828	187.941
R06	90	M	Active	770	64.2774
R06	91	F	Active	805	166.685
R06	91	M	Active	790	71.595
R06	92	F	Active	847	162.818
R06	92	M	Active	824	74.2274
R06	93	F	Active	876	159.5
R06	93	M	Active	865	59.2354
R06	94	F	Active	856	179.036
R06	94	M	Active	817	61.1461
R06	95	F	Active	866	176.511
R06	95	M	Active	835	67.9868
R06	96	F	Active	802	191.244
R06	96	M	Active	739	74.7639
R06	97	F	Active	807	190.369
R06	97	M	Active	773	73.2225
R06	98	F	Active	864	169.25
R06	98	M	Active	837	75.7377
R06	99	F	Active	805	204.737
R06	99	M	Active	719	47.7424
R06	100	F	Active	834	171.304
R06	100	M	Active	789	73.263
R07	1	F	Active	792	191.261
R07	1	M	Active	726	65.9921
R07	2	F	Active	809	193.801
R07	2	M	Active	776	56.8542
R07	3	F	Active	799	185.047
R07	3	M	Active	782	86.79
R07	4	F	Active	826	181.742
R07	4	M	Active	787	64.2762
R07	5	F	Active	775	210.74
R07	5	M	Active	713	63.268
R07	6	F	Active	787	192.309
R07	6	M	Active	758	76.0913
R07	7	F	Active	769	196.235
R07	7	M	Active	722	46.9797
R07	8	F	Active	824	175.174
R07	8	M	Active	754	64.9273
R07	9	F	Active	801	183.716
R07	9	M	Active	759	66.7911
R07	10	F	Active	791	191.453
R07	10	M	Active	723	58.2463
R07	11	F	Active	811	171.847
R07	11	M	Active	766	68.1538
R07	12	F	Active	724	190.765
R07	12	M	Active	732	91.4906
R07	13	F	Active	777	175.466
R07	13	M	Active	759	72.1683
R07	14	F	Active	733	181.033
R07	14	M	Active	724	89.2816
R07	15	F	Active	910	158.338
R07	15	M	Active	881	63.629
R07	16	F	Active	828	185.705
R07	16	M	Active	791	68.91
R07	17	F	Active	803	158.154
R07	17	M	Active	791	73.391
R07	18	F	Active	811	189.264
R07	18	M	Active	781	69.434
R07	19	F	Active	802	193.121
R07	19	M	Active	765	77.1262
R07	20	F	Active	744	198.059
R07	20	M	Active	727	60.642
R07	21	F	Active	823	187.648
R07	21	M	Active	788	75.295
R07	22	F	Active	751	184.328
R07	22	M	Active	748	84.9932
R07	23	F	Active	860	170.098
R07	23	M	Active	800	67.1565
R07	24	F	Active	788	197.749
R07	24	M	Active	723	68.0062
R07	25	F	Active	791	194.039
R07	25	M	Active	752	70.8675
R07	26	F	Active	892	157.647
R07	26	M	Active	874	41.2361
R07	27	F	Active	780	179.542
R07	27	M	Active	738	76.5235
R07	28	F	Active	866	189.247
R07	28	M	Active	814	53.1814
R07	29	F	Active	835	161.642
R07	29	M	Active	824	63.8934
R07	30	F	Active	843	211.097
R07	30	M	Active	767	78.5293
R07	31	F	Active	850	141.214
R07	31	M	Active	865	58.1871
R07	32	F	Active	813	172.478
R07	32	M	Active	790	79.6269
R07	33	F	Active	794	182.059
R07	33	M	Active	766	77.4965
R07	34	F	Active	777	187.802
R07	34	M	Active	729	59.8888
R07	35	F	Active	860	181.781
R07	35	M	Active	820	64.878
R07	36	F	Active	820	182.688
R07	36	M	Active	780	80.79
R07	37	F	Active	815	182.433
R07	37	M	Active	784	68.9253
R07	38	F	Active	802	180.173
R07	38	M	Active	759	68.6503
R07	39	F	Active	872	180.33
R07	39	M	Active	837	65.0451
R07	40	F	Active	802	192.62
R07	40	M	Active	751	69.6594
R07	41	F	Active	802	198.191
R07	41	M	Active	767	68.1736
R07	42	F	Active	786	192.936
R07	42	M	Active	748	76.1624
R07	43	F	Active	798	188.041
R07	43	M	Active	742	68.0827
R07	44	F	Active	833	175.308
R07	44	M	Active	838	71.5901
R07	45	F	Active	764	199.363
R07	45	M	Active	735	78.3332
R07	46	F	Active	758	198.055
R07	46	M	Active	726	61.3793
R07	47	F	Active	786	184.836
R07	47	M	Active	767	82.0155
R07	48	F	Active	754	185.686
R07	48	M	Active	705	67.4824
R07	49	F	Active	763	187.766
R07	49	M	Active	750	73.9407
R07	50	F	Active	791	181.315
R07	50	M	Active	788	69.6606
R07	51	F	Active	785	174.08
R07	51	M	Active	768	65.1838
R07	52	F	Active	853	171.412
R07	52	M	Active	855	66.7517
R07	53	F	Active	766	194.234
R07	53	M	Active	732	69.9583
R07	54	F	Active	880	156.766
R07	54	M	Active	867	55.4062
R07	55	F	Active	768	204.465
R07	55	M	Active	724	76.9984
R07	56	F	Active	770	179.736
R07	56	M	Active	767	73.3891
R07	57	F	Active	868	168.702
R07	57	M	Active	843	53.4126
R07	58	F	Active	863	177.105
R07	58	M	Active	835	65.4169
R07	59	F	Active	791	213.453
R07	59	M	Active	732	66.5386
R07	60	F	Active	822	175.026
R07	60	M	Active	804	62.581
R07	61	F	Active	777	195.457
R07	61	M	Active	752	66.5449
R07	62	F	Active	785	175.849
R07	62	M	Active	737	63.1575
R07	63	F	Active	776	205.159
R07	63	M	Active	743	79.1347
R07	64	F	Active	748	182.47
R07	64	M	Active	741	76.5287
R07	65	F	Active	863	164.692
R07	65	M	Active	845	65.5207
R07	66	F	Active	826	187.517
R07	66	M	Active	766	55.9212
R07	67	F	Active	817	170.207
R07	67	M	Active	772	58.9379
R07	68	F	Active	880	163.948
R07	68	M	Active	859	61.8451
R07	69	F	Active	787	215.935
R07	69	M	Active	709	74.1757
R07	70	F	Active	805	192.032
R07	70	M	Active	760	88.0009
R07	71	F	Active	855	158.925
R07	71	M	Active	853	71.2596
R07	72	F	Active	783	213.957
R07	72	M	Active	736	85.855
R07	73	F	Active	877	166.082
R07	73	M	Active	840	63.6534
R07	74	F	Active	841	170.319
R07	74	M	Active	802	61.9801
R07	75	F	Active	908	169.614
R07	75	M	Active	873	62.2236
R07	76	F	Active	760	199.303
R07	76	M	Active	723	75.8136
R07	77	F	Active	825	183.172
R07	77	M	Active	800	72.0301
R07	78	F	Active	807	203.755
R07	78	M	Active	739	75.9864
R07	79	F	Active	784	168.046
R07	79	M	Active	760	63.1868
R07	80	F	Active	767	210.24
R07	80	M	Active	728	77.7444
R07	81	F	Active	842	172.043
R07	81	M	Active	790	71.2951
R07	82	F	Active	746	192.472
R07	82	M	Active	704	63.5511
R07	83	F	Active	837	167.265
R07	83	M	Active	826	66.3932
R07	84	F	Active	843	171.927
R07	84	M	Active	820	72.4776
R07	85	F	Active	747	197.197
R07	85	M	Active	708	72.2246
R07	86	F	Active	887	164.111
R07	86	M	Active	853	55.244
R07	87	F	Active	861	168.787
R07	87	M	Active	859	55.7937
R07	88	F	Active	706	173.791
R07	88	M	Active	711	87.3052
R07	89	F	Active	807	192.053
R07	89	M	Active	779	77.9574
R07	90	F	Active	809	197.833
R07	90	M	Active	735	66.8415
R07	91	F	Active	768	187.611
R07	91	M	Active	723	62.8623
R07	92	F	Active	862	195.731
R07	92	M	Active	799	61.9509
R07	93	F	Active	852	190.667
R07	93	M	Active	805	52.4893
R07	94	F	Active	844	181.741
R07	94	M	Active	808	65.9629
R07	95	F	Active	826	198.542
R07	95	M	Active	775	72.7821
R07	96	F	Active	898	154.047
R07	96	M	Active	863	56.2718
R07	97	F	Active	855	190.689
R07	97	M	Active	787	47.0516
R07	98	F	Active	762	170.657
R07	98	M	Active	761	82.5041
R07	99	F	Active	752	192.504
R07	99	M	Active	712	63.6105
R07	100	F	Active	772	200.278
R07	100	M	Active	720	62.9845
R08	1	F	Active	819	175.249
R08	1	M	Active	779	67.085
R08	2	F	Active	848	168.37
R08	2	M	Active	825	63.069
R08	3	F	Active	850	167.962
R08	3	M	Active	826	68.0166
R08	4	F	Active	826	158.309
R08	4	M	Active	817	79.1184
R08	5	F	Active	824	165.025
R08	5	M	Active	819	52.9007
R08	6	F	Active	902	145.938
R08	6	M	Active	873	57.333
R08	7	F	Active	779	198.309
R08	7	M	Active	718	71.4623
R08	8	F	Active	802	174.338
R08	8	M	Active	772	64.939
R08	9	F	Active	825	156.104
R08	9	M	Active	804	56.5587
R08	10	F	Active	801	172.651
R08	10	M	Active	770	63.418
R08	11	F	Active	761	180.737
R08	11	M	Active	752	76.2993
R08	12	F	Active	795	172.934
R08	12	M	Active	757	68.7724
R08	13	F	Active	808	173.871
R08	13	M	Active	781	49.7258
R08	14	F	Active	791	167.945
R08	14	M	Active	770	67.8363
R08	15	F	Active	863	149.004
R08	15	M	Active	841	59.7132
R08	16	F	Active	880	141.751
R08	16	M	Active	859	50.9145
R08	17	F	Active	842	161.647
R08	17	M	Active	833	67.663
R08	18	F	Active	823	183.326
R08	18	M	Active	779	43.2812
R08	19	F	Active	830	189.086
R08	19	M	Active	772	80.0266
R08	20	F	Active	737	202.175
R08	20	M	Active	682	62.2219
R08	21	F	Active	732	174.038
R08	21	M	Active	716	73.0406
R08	22	F	Active	774	176.339
R08	22	M	Active	756	79.7447
R08	23	F	Active	872	154.576
R08	23	M	Active	851	57.7188
R08	24	F	Active	804	161.301
R08	24	M	Active	754	64.3518
R08	25	F	Active	795	177.087
R08	25	M	Active	757	73.5303
R08	26	F	Active	754	188.499
R08	26	M	Active	736	72.0684
R08	27	F	Active	719	184.876
R08	27	M	Active	697	71.3904
R08	28	F	Active	804	176.547
R08	28	M	Active	778	81.1449
R08	29	F	Active	822	173.405
R08	29	M	Active	783	63.5152
R08	30	F	Active	843	174.479
R08	30	M	Active	818	56.1652
R08	31	F	Active	840	197.508
R08	31	M	Active	794	62.2903
R08	32	F	Active	823	178.574
R08	32	M	Active	797	68.8466
R08	33	F	Active	755	173.3
R08	33	M	Active	742	53.5577
R08	34	F	Active	723	180.444
R08	34	M	Active	709	78.7524
R08	35	F	Active	814	189.823
R08	35	M	Active	756	65.2769
R08	36	F	Active	866	145.597
R08	36	M	Active	866	57.1315
R08	37	F	Active	842	174.494
R08	37	M	Active	818	55.4841
R08	38	F	Active	824	174.61
R08	38	M	Active	801	51.7329
R08	39	F	Active	837	150.99
R08	39	M	Active	805	63.2173
R08	40	F	Active	795	187.302
R08	40	M	Active	725	65.9289
R08	41	F	Active	764	207.132
R08	41	M	Active	701	60.0495
R08	42	F	Active	776	193.587
R08	42	M	Active	741	85.837
R08	43	F	Active	775	193.09
R08	43	M	Active	726	67.9396
R08	44	F	Active	850	166.737
R08	44	M	Active	823	62.3813
R08	45	F	Active	745	195.14
R08	45	M	Active	702	58.7869
R08	46	F	Active	802	182.244
R08	46	M	Active	786	77.7878
R08	47	F	Active	769	179.994
R08	47	M	Active	711	51.029
R08	48	F	Active	845	181.385
R08	48	M	Active	802	65.8812
R08	49	F	Active	835	183.619
R08	49	M	Active	788	58.776
R08	50	F	Active	853	152.043
R08	50	M	Active	833	64.92
R08	51	F	Active	808	170.589
R08	51	M	Active	777	55.8528
R08	52	F	Active	891	157.011
R08	52	M	Active	867	62.2084
R08	53	F	Active	766	171.407
R08	53	M	Active	731	64.4407
R08	54	F	Active	859	153.173
R08	54	M	Active	830	67.7743
R08	55	F	Active	747	188.502
R08	55	M	Active	702	62.8612
R08	56	F	Active	825	173.811
R08	56	M	Active	796	67.632
R08	57	F	Active	742	199.368
R08	57	M	Active	697	60.4629
R08	58	F	Active	905	160.563
R08	58	M	Active	859	60.6015
R08	59	F	Active	748	202.133
R08	59	M	Active	714	74.1449
R08	60	F	Active	791	165.218
R08	60	M	Active	774	66.2888
R08	61	F	Active	851	151.595
R08	61	M	Active	836	46.776
R08	62	F	Active	761	190.663
R08	62	M	Active	728	77.9018
R08	63	F	Active	849	135.475
R08	63	M	Active	848	61.5399
R08	64	F	Active	766	177.501
R08	64	M	Active	744	76.2365
R08	65	F	Active	784	184.746
R08	65	M	Active	746	83.1001
R08	66	F	Active	815	167.936
R08	66	M	Active	780	58.2828
R08	67	F	Active	792	182.055
R08	67	M	Active	731	66.1271
R08	68	F	Active	847	173.76
R08	68	M	Active	833	58.7542
R08	69	F	Active	761	185.037
R08	69	M	Active	733	67.013
R08	70	F	Active	732	195.425
R08	70	M	Active	699	75.0563
R08	71	F	Active	733	198.12
R08	71	M	Active	696	83.6278
R08	72	F	Active	793	167.084
R08	72	M	Active	773	65.0955
R08	73	F	Active	761	170.989
R08	73	M	Active	737	67.2989
R08	74	F	Active	824	189.794
R08	74	M	Active	764	63.4496
R08	75	F	Active	831	177.832
R08	75	M	Active	793	57.6475
R08	76	F	Active	754	160.956
R08	76	M	Active	755	70.4324
R08	77	F	Active	761	152.909
R08	77	M	Active	750	72.7608
R08	78	F	Active	856	156.994
R08	78	M	Active	838	50.677
R08	79	F	Active	833	172.519
R08	79	M	Active	770	55.8407
R08	80	F	Active	806	170.027
R08	80	M	Active	768	67.698
R08	81	F	Active	814	156.356
R08	81	M	Active	808	67.5632
R08	82	F	Active	806	173.395
R08	82	M	Active	780	49.5936
R08	83	F	Active	771	195.046
R08	83	M	Active	758	82.9231
R08	84	F	Active	763	166.62
R08	84	M	Active	766	62.9316
R08	85	F	Active	855	156.597
R08	85	M	Active	832	60.4925
R08	86	F	Active	827	170.987
R08	86	M	Active	806	58.0526
R08	87	F	Active	884	150.736
R08	87	M	Active	875	67.0177
R08	88	F	Active	753	191.707
R08	88	M	Active	716	58.0642
R08	89	F	Active	736	192.26
R08	89	M	Active	714	75.8607
R08	90	F	Active	835	156.5
R08	90	M	Active	811	55.833
R08	91	F	Active	766	192.353
R08	91	M	Active	709	60.7637
R08	92	F	Active	754	182.817
R08	92	M	Active	721	75.1754
R08	93	F	Active	763	215.592
R08	93	M	Active	709	63.4793
R08	94	F	Active	765	194.449
R08	94	M	Active	708	61.8104
R08	95	F	Active	828	173.367
R08	95	M	Active	790	78.7223
R08	96	F	Active	747	194.219
R08	96	M	Active	712	85.6531
R08	97	F	Active	745	182.844
R08	97	M	Active	709	59.9984
R08	98	F	Active	781	173.466
R08	98	M	Active	755	55.4611
R08	99	F	Active	810	164.716
R08	99	M	Active	782	64.1686
R08	100	F	Active	745	189.046
R08	100	M	Active	709	73.9658
R09	1	F	Active	856	179.506
R09	1	M	Active	833	70.0664
R09	2	F	Active	792	202.033
R09	2	M	Active	716	74.2475
R09	3	F	Active	819	212.83
R09	3	M	Active	766	93.0867
R09	4	F	Active	843	182.563
R09	4	M	Active	829	60.693
R09	5	F	Active	795	180.881
R09	5	M	Active	776	67.7283
R09	6	F	Active	758	193.036
R09	6	M	Active	734	89.0084
R09	7	F	Active	882	163.884
R09	7	M	Active	858	54.8486
R09	8	F	Active	783	195.469
R09	8	M	Active	746	51.8
R09	9	F	Active	871	168.188
R09	9	M	Active	873	70.9043
R09	10	F	Active	830	192.347
R09	10	M	Active	808	68.8855
R09	11	F	Active	784	196.533
R09	11	M	Active	730	73.2864
R09	12	F	Active	797	184.793
R09	12	M	Active	773	69.2718
R09	13	F	Active	760	215.346
R09	13	M	Active	731	84.7172
R09	14	F	Active	809	200.038
R09	14	M	Active	756	75.1427
R09	15	F	Active	818	178.849
R09	15	M	Active	816	61.5313
R09	16	F	Active	770	189.69
R09	16	M	Active	738	85.5673
R09	17	F	Active	761	215.064
R09	17	M	Active	724	68.4629
R09	18	F	Active	781	196.131
R09	18	M	Active	719	52.1345
R09	19	F	Active	825	191.37
R09	19	M	Active	797	66.7757
R09	20	F	Active	829	185.025
R09	20	M	Active	799	55.5212
R09	21	F	Active	843	192.559
R09	21	M	Active	799	74.2238
R09	22	F	Active	784	189.406
R09	22	M	Active	740	96.4786
R09	23	F	Active	842	193.099
R09	23	M	Active	777	78.9728
R09	24	F	Active	831	158.02
R09	24	M	Active	821	55.7556
R09	25	F	Active	864	177.498
R09	25	M	Active	815	73.8036
R09	26	F	Active	757	200.85
R09	26	M	Active	742	63.9845
R09	27	F	Active	862	167.208
R09	27	M	Active	854	57.1023
R09	28	F	Active	749	199.053
R09	28	M	Active	705	51.7272
R09	29	F	Active	922	159.402
R09	29	M	Active	892	52.4382
R09	30	F	Active	891	157.797
R09	30	M	Active	865	65.403
R09	31	F	Active	910	177.199
R09	31	M	Active	871	58.6292
R09	32	F	Active	905	177.958
R09	32	M	Active	873	64.2981
R09	33	F	Active	873	174.965
R09	33	M	Active	851	58.8831
R09	34	F	Active	922	166.992
R09	34	M	Active	910	60.7181
R09	35	F	Active	810	184.139
R09	35	M	Active	772	60.77
R09	36	F	Active	844	161.184
R09	36	M	Active	836	67.9319
R09	37	F	Active	907	157.174
R09	37	M	Active	904	59.6115
R09	38	F	Active	842	194.089
R09	38	M	Active	812	80.8235
R09	39	F	Active	792	212.433
R09	39	M	Active	745	61.6555
R09	40	F	Active	743	178.836
R09	40	M	Active	751	78.2583
R09	41	F	Active	803	203.009
R09	41	M	Active	738	68.3465
R09	42	F	Active	808	197.669
R09	42	M	Active	741	67.2984
R09	43	F	Active	808	199.237
R09	43	M	Active	742	54.8249
R09	44	F	Active	756	201.587
R09	44	M	Active	722	78.0831
R09	45	F	Active	840	191.627
R09	45	M	Active	811	60.8209
R09	46	F	Active	814	181.967
R09	46	M	Active	777	69.8693
R09	47	F	Active	805	214.958
R09	47	M	Active	749	86.4831
R09	48	F	Active	849	175.334
R09	48	M	Active	837	76.1264
R09	49	F	Active	828	189.019
R09	49	M	Active	792	76.115
R09	50	F	Active	913	166.653
R09	50	M	Active	883	48.8424
R09	51	F	Active	851	193.327
R09	51	M	Active	795	63.0515
R09	52	F	Active	882	165.905
R09	52	M	Active	888	65.6722
R09	53	F	Active	751	205.959
R09	53	M	Active	709	67.8074
R09	54	F	Active	856	167.13
R09	54	M	Active	842	55.041
R09	55	F	Active	775	196.825
R09	55	M	Active	718	56.0008
R09	56	F	Active	808	172.508
R09	56	M	Active	793	75.5105
R09	57	F	Active	766	194.416
R09	57	M	Active	733	83.4941
R09	58	F	Active	876	187.241
R09	58	M	Active	834	69.1104
R09	59	F	Active	861	171.522
R09	59	M	Active	853	70.4883
R09	60	F	Active	798	186.127
R09	60	M	Active	774	70.2126
R09	61	F	Active	882	172.217
R09	61	M	Active	835	79.5952
R09	62	F	Active	805	205.46
R09	62	M	Active	775	78.5916
R09	63	F	Active	870	166.617
R09	63	M	Active	846	53.2353
R09	64	F	Active	813	179.476
R09	64	M	Active	767	59.4507
R09	65	F	Active	759	199.656
R09	65	M	Active	721	74.7551
R09	66	F	Active	904	158.789
R09	66	M	Active	873	47.7372
R09	67	F	Active	836	195.769
R09	67	M	Active	795	72.4081
R09	68	F	Active	894	171.129
R09	68	M	Active	874	54.3507
R09	69	F	Active	800	204.399
R09	69	M	Active	747	52.948
R09	70	F	Active	794	183.645
R09	70	M	Active	765	87.6788
R09	71	F	Active	837	184.198
R09	71	M	Active	802	65.6249
R09	72	F	Active	852	180.942
R09	72	M	Active	821	61.4761
R09	73	F	Active	808	194.272
R09	73	M	Active	776	75.917
R09	74	F	Active	807	190.854
R09	74	M	Active	764	81.0114
R09	75	F	Active	801	192.92
R09	75	M	Active	773	90.4936
R09	76	F	Active	824	190.291
R09	76	M	Active	781	81.4236
R09	77	F	Active	845	185.182
R09	77	M	Active	835	63.9389
R09	78	F	Active	927	160.614
R09	78	M	Active	894	56.2992
R09	79	F	Active	780	209.972
R09	79	M	Active	738	54.4196
R09	80	F	Active	771	204.975
R09	80	M	Active	737	71.7934
R09	81	F	Active	796	193.464
R09	81	M	Active	751	74.1489
R09	82	F	Active	777	190.11
R09	82	M	Active	753	65.836
R09	83	F	Active	795	203.527
R09	83	M	Active	749	74.441
R09	84	F	Active	838	183.456
R09	84	M	Active	799	70.6578
R09	85	F	Active	795	196.131
R09	85	M	Active	761	100.865
R09	86	F	Active	911	157.41
R09	86	M	Active	897	51.2104
R09	87	F	Active	862	156.061
R09	87	M	Active	851	62.7466
R09	88	F	Active	824	197.903
R09	88	M	Active	761	75.9639
R09	89	F	Active	852	172.301
R09	89	M	Active	838	75.643
R09	90	F	Active	763	202.735
R09	90	M	Active	727	58.9857
R09	91	F	Active	783	189.403
R09	91	M	Active	750	73.8951
R09	92	F	Active	894	174.872
R09	92	M	Active	872	70.1493
R09	93	F	Active	811	201.889
R09	93	M	Active	769	52.3417
R09	94	F	Active	910	162.899
R09	94	M	Active	874	44.9793
R09	95	F	Active	792	190.188
R09	95	M	Active	769	64.5261
R09	96	F	Active	774	190.756
R09	96	M	Active	723	68.4656
R09	97	F	Active	860	181.545
R09	97	M	Active	819	62.2166
R09	98	F	Active	789	201.273
R09	98	M	Active	721	65.5593
R09	99	F	Active	850	208.722
R09	99	M	Active	760	63.4766
R09	100	F	Active	780	206.699
R09	100	M	Active	748	75.566
R10	1	F	Active	848	185.28
R10	1	M	Active	811	66.4729
R10	2	F	Active	834	178.517
R10	2	M	Active	797	67.6221
R10	3	F	Active	905	161.023
R10	3	M	Active	876	55.4872
R10	4	F	Active	787	173.339
R10	4	M	Active	765	84.0377
R10	5	F	Active	795	211.496
R10	5	M	Active	735	83.5694
R10	6	F	Active	853	163.155
R10	6	M	Active	833	63.3649
R10	7	F	Active	762	196.704
R10	7	M	Active	729	68.724
R10	8	F	Active	786	192.917
R10	8	M	Active	760	77.955
R10	9	F	Active	810	200.624
R10	9	M	Active	768	74.0735
R10	10	F	Active	776	181.989
R10	10	M	Active	769	79.8965
R10	11	F	Active	851	157.847
R10	11	M	Active	831	61.7293
R10	12	F	Active	779	207.984
R10	12	M	Active	731	61.0055
R10	13	F	Active	797	158.941
R10	13	M	Active	801	76.1121
R10	14	F	Active	812	160.415
R10	14	M	Active	813	54.1469
R10	15	F	Active	854	175.805
R10	15	M	Active	817	57.8776
R10	16	F	Active	796	190.46
R10	16	M	Active	760	67.381
R10	17	F	Active	804	199.228
R10	17	M	Active	758	67.3943
R10	18	F	Active	809	203.275
R10	18	M	Active	751	77.0684
R10	19	F	Active	791	203.138
R10	19	M	Active	749	94.926
R10	20	F	Active	833	182.227
R10	20	M	Active	794	79.8718
R10	21	F	Active	788	210.141
R10	21	M	Active	728	66.0869
R10	22	F	Active	793	199.143
R10	22	M	Active	732	72.9722
R10	23	F	Active	868	173.333
R10	23	M	Active	834	77.1917
R10	24	F	Active	796	188.361
R10	24	M	Active	761	71.5615
R10	25	F	Active	819	183.01
R10	25	M	Active	778	60.564
R10	26	F	Active	885	159.064
R10	26	M	Active	850	58.6602
R10	27	F	Active	885	154.011
R10	27	M	Active	869	52.468
R10	28	F	Active	801	186.91
R10	28	M	Active	769	74.1063
R10	29	F	Active	837	186.954
R10	29	M	Active	766	65.6
R10	30	F	Active	768	186.083
R10	30	M	Active	745	68.9888
R10	31	F	Active	833	185.231
R10	31	M	Active	796	59.2718
R10	32	F	Active	789	178.214
R10	32	M	Active	789	67.2329
R10	33	F	Active	797	205.065
R10	33	M	Active	738	91.4388
R10	34	F	Active	836	176.826
R10	34	M	Active	824	57.2764
R10	35	F	Active	915	164.135
R10	35	M	Active	873	53.6818
R10	36	F	Active	790	190.459
R10	36	M	Active	751	71.9526
R10	37	F	Active	752	168.895
R10	37	M	Active	736	80.3893
R10	38	F	Active	822	173.436
R10	38	M	Active	824	59.4603
R10	39	F	Active	904	183.098
R10	39	M	Active	854	49.9306
R10	40	F	Active	829	142.534
R10	40	M	Active	817	57.4739
R10	41	F	Active	832	159.926
R10	41	M	Active	810	66.7126
R10	42	F	Active	842	161.798
R10	42	M	Active	813	73.0519
R10	43	F	Active	859	160.317
R10	43	M	Active	834	58.4948
R10	44	F	Active	801	196.768
R10	44	M	Active	734	59.2449
R10	45	F	Active	876	189.095
R10	45	M	Active	815	52.3361
R10	46	F	Active	798	185.335
R10	46	M	Active	759	77.3287
R10	47	F	Active	836	184.108
R10	47	M	Active	785	69.6782
R10	48	F	Active	802	182.729
R10	48	M	Active	762	64.9734
R10	49	F	Active	890	158.014
R10	49	M	Active	891	47.5102
R10	50	F	Active	913	156.582
R10	50	M	Active	870	58.0059
R10	51	F	Active	772	192.732
R10	51	M	Active	736	62.1137
R10	52	F	Active	785	181.768
R10	52	M	Active	738	63.056
R10	53	F	Active	867	167.685
R10	53	M	Active	839	56.8965
R10	54	F	Active	919	158.648
R10	54	M	Active	910	69.1643
R10	55	F	Active	861	186.623
R10	55	M	Active	807	52.0546
R10	56	F	Active	883	151.356
R10	56	M	Active	862	66.1302
R10	57	F	Active	825	179.359
R10	57	M	Active	800	61.8644
R10	58	F	Active	855	169.236
R10	58	M	Active	819	71.1714
R10	59	F	Active	875	186.558
R10	59	M	Active	833	58.7831
R10	60	F	Active	829	194.181
R10	60	M	Active	775	74.409
R10	61	F	Active	905	151.898
R10	61	M	Active	896	60.0299
R10	62	F	Active	906	148.824
R10	62	M	Active	873	59.6845
R10	63	F	Active	754	164.686
R10	63	M	Active	721	75.4581
R10	64	F	Active	832	154.64
R10	64	M	Active	846	73.6787
R10	65	F	Active	813	192.463
R10	65	M	Active	786	68.0591
R10	66	F	Active	831	183.442
R10	66	M	Active	770	63.9759
R10	67	F	Active	891	184.618
R10	67	M	Active	835	57.2665
R10	68	F	Active	833	168.078
R10	68	M	Active	803	55.5123
R10	69	F	Active	846	179.303
R10	69	M	Active	829	54.8221
R10	70	F	Active	857	172.891
R10	70	M	Active	832	64.5505
R10	71	F	Active	867	171.372
R10	71	M	Active	829	65.5685
R10	72	F	Active	807	166.699
R10	72	M	Active	786	55.3207
R10	73	F	Active	817	181.472
R10	73	M	Active	767	78.1082
R10	74	F	Active	777	147.714
R10	74	M	Active	752	59.0585
R10	75	F	Active	817	197.762
R10	75	M	Active	731	74.7752
R10	76	F	Active	772	195.59
R10	76	M	Active	715	57.3932
R10	77	F	Active	808	198.509
R10	77	M	Active	781	88.2079
R10	78	F	Active	837	199.013
R10	78	M	Active	755	65.4704
R10	79	F	Active	847	178.995
R10	79	M	Active	813	61.8578
R10	80	F	Active	808	164.653
R10	80	M	Active	786	60.0409
R10	81	F	Active	770	178.872
R10	81	M	Active	757	65.7191
R10	82	F	Active	831	173.928
R10	82	M	Active	777	54.1563
R10	83	F	Active	871	161.404
R10	83	M	Active	866	62.0775
R10	84	F	Active	796	205.239
R10	84	M	Active	739	71.4363
R10	85	F	Active	923	143.336
R10	85	M	Active	900	57.2433
R10	86	F	Active	771	203.511
R10	86	M	Active	731	77.0832
R10	87	F	Active	807	188.679
R10	87	M	Active	779	69.4681
R10	88	F	Active	820	176.658
R10	88	M	Active	757	56.484
R10	89	F	Active	782	206.134
R10	89	M	Active	728	80.4993
R10	90	F	Active	863	191.777
R10	90	M	Active	800	63.0309
R10	91	F	Active	880	165.025
R10	91	M	Active	849	54.7223
R10	92	F	Active	904	164.215
R10	92	M	Active	875	56.3016
R10	93	F	Active	798	191.905
R10	93	M	Active	751	55.7326
R10	94	F	Active	885	162.944
R10	94	M	Active	873	60.9993
R10	95	F	Active	768	167.161
R10	95	M	Active	748	71.7899
R10	96	F	Active	805	206.654
R10	96	M	Active	761	77.2044
R10	97	F	Active	877	166.275
R10	97	M	Active	858	74.4228
R10	98	F	Active	917	148.583
R10	98	M	Active	906	58.4156
R10	99	F	Active	791	198.628
R10	99	M	Active	755	76.1153
[truncated: 3,202 more rows]

## Sheet: FedOnSchoolActState
From SQL Server (AverageActiveStateOnSchool)						R data frame = hrActFed
Model	ModelRun	Gender	AvgOfNoSchool	StDevOfNoSchool	AvgOfFedOnSchool	StDevOfFedOnSchool	CountOfOtterID	AvgHours	SDHours	PctActiveOnSchool		From R
R01	1	F	641	248.98	140	62.5385	32	781	187.477	0.179257		Mean % Active Time Finding Schools
R01	1	M	594	72.3851	151	18.8111	69	746	57.4501	0.202413		Model	F_Mean	F_CI95	M_Mean	M_CI95
R01	2	F	715	221.181	121	55.1799	38	837	166.615	0.144564		R01	0.158509	0.00582181	0.179293	0.00704146
R01	2	M	694	76.1328	126	17.3218	84	821	60.7665	0.153471		R02	0.205935	0.00764968	0.194422	0.00734607
R01	3	F	599	269.054	149	65.8612	39	749	203.993	0.198932		R03	0	0	0	0
R01	3	M	563	95.0298	158	23.8509	86	722	73.7766	0.218837		R04	0.151961	0.00488618	0.170022	0.00618277
R01	4	F	734	213.979	115	52.3157	38	850	162.542	0.135294		R05	0.167696	0.00579532	0.190353	0.00758074
R01	4	M	723	67.2741	118	16.1757	84	843	53.6352	0.139976		R06	0.155681	0.00536837	0.176755	0.00662459
R01	5	F	708	234.955	120	57.957	36	829	178.511	0.144753		R07	0.161671	0.0053497	0.18339	0.00612448
R01	5	M	697	82.9852	124	19.2366	78	821	66.3689	0.151035		R08	0.157667	0.00546244	0.177103	0.00652317
R01	6	F	713	226.781	124	57.5455	33	837	170.979	0.148148		R09	0.15975	0.00555967	0.180457	0.00690668
R01	6	M	677	96.7352	128	24.6914	73	805	73.317	0.159006		R10	0.162976	0.00548184	0.18525	0.00671559
R01	7	F	713	225.831	122	56.2731	38	836	170.342	0.145933		R11	0.155276	0.00553076	0.173679	0.0062568
R01	7	M	674	75.159	131	19.1692	82	806	58.3844	0.162531		R12	0.156128	0.00598009	0.176198	0.00745284
R01	8	F	663	274.485	135	67.3229	32	798	207.851	0.169173		R13	0.155793	0.00549024	0.174424	0.00697216
R01	8	M	566	92.5105	159	23.6582	69	726	71.8477	0.219008		R14	0.159464	0.00572183	0.182791	0.00667799
R01	9	F	722	248.936	120	60.7551	35	843	189.29	0.142349		R15	0.161014	0.0057321	0.180773	0.00671249
R01	9	M	661	76.626	135	20.3693	77	797	59.3584	0.169385		R16	0.159115	0.00542531	0.180339	0.00651704
R01	10	F	794	230.292	100	54.2278	39	894	176.713	0.111857		R17	0.156653	0.00560318	0.177481	0.00663748
R01	10	M	778	73.7121	104	18.1034	86	882	57.9105	0.117914		R18	0.156581	0.00526936	0.18962	0.0069858
R01	11	F	697	233.813	125	60.597	31	823	174.681	0.151883		R19	0.148406	0.00552308	0.162945	0.0065011
R01	11	M	687	65.9225	127	16.3171	68	815	52.0334	0.155828		R20	0.169528	0.00644646	0.180575	0.00733321
R01	12	F	640	272.794	140	67.6296	31	781	206.083	0.179257		R21	0.151014	0.00516741	0.176458	0.00621603
R01	12	M	569	92.9048	159	22.5386	67	729	72.6931	0.218107		R22	0.158288	0.0052692	0.179396	0.00676161
R01	13	F	653	273.867	134	65.2577	30	788	209.624	0.170051		R23	0.156347	0.00561817	0.174276	0.00662513
R01	13	M	571	82.3903	156	21.3918	64	728	63.6259	0.214286		R24	0.126859	0.00478583	0.139695	0.00555877
R01	14	F	687	259.296	128	64.4377	35	815	195.689	0.157055		R25	0.0963749	0.00376963	0.102975	0.00419829
R01	14	M	601	71.3445	148	17.8642	75	750	56.2158	0.197333		R26	0.051826	0.00232337	0.0527429	0.00246245
R01	15	F	686	227.257	128	58.4407	36	815	169.868	0.157055
R01	15	M	640	91.8623	138	23.0518	77	779	71.4238	0.17715
R01	16	F	741	233.272	112	57.1044	35	854	177.086	0.131148
R01	16	M	704	67.6431	121	16.194	76	827	54.655	0.146312
R01	17	F	668	247.905	133	62.3104	32	802	186.296	0.165835
R01	17	M	635	97.7443	142	24.6485	68	778	75.5804	0.182519
R01	18	F	609	251.096	147	61.9441	34	756	190.036	0.194444
R01	18	M	531	86.881	169	21.2868	74	701	68.7057	0.241084
R01	19	F	675	212.134	133	53.4708	34	809	159.856	0.1644
R01	19	M	675	79.2435	129	20.1544	75	805	61.7358	0.160248
R01	20	F	692	222.747	128	54.7573	37	821	168.87	0.155907
R01	20	M	690	68.0395	125	18.9859	79	816	51.8333	0.153186
R01	21	F	780	221.543	101	53.5237	31	882	169.038	0.114512
R01	21	M	750	63.3353	110	14.8062	68	861	51.5238	0.127758
R01	22	F	684	232.09	127	59.3719	37	812	173.936	0.156404
R01	22	M	647	71.9345	135	18.7276	81	784	56.637	0.172194
R01	23	F	751	223.231	111	54.356	37	863	169.903	0.128621
R01	23	M	694	66.9455	125	16.1436	79	819	53.7579	0.152625
R01	24	F	718	236.996	119	56.9434	39	837	181.115	0.142174
R01	24	M	687	91.2741	127	22.1603	85	815	70.9698	0.155828
R01	25	F	579	236.887	154	60.1895	36	733	177.732	0.210095
R01	25	M	540	98.0833	166	25.9189	79	706	75.2014	0.235127
R01	26	F	637	231.246	142	60.2454	37	779	171.974	0.182285
R01	26	M	601	100.306	149	25.5445	82	751	77.1886	0.198402
R01	27	F	672	265.845	133	67.205	37	806	199.714	0.165012
R01	27	M	544	59.3463	164	17.3494	79	709	47.0742	0.231312
R01	28	F	788	194.06	103	49.9385	31	892	145.392	0.115471
R01	28	M	754	82.4946	109	19.4509	66	865	65.352	0.126012
R01	29	F	674	254.112	131	64.4264	32	806	190.693	0.162531
R01	29	M	637	93.9494	141	23.7982	70	779	73.0276	0.181001
R01	30	F	627	276.459	145	69.6723	41	773	207.692	0.187581
R01	30	M	548	74.3597	161	18.6559	89	710	58.0125	0.226761
R01	31	F	719	224.014	118	53.9875	40	838	170.647	0.140811
R01	31	M	716	89.3522	118	21.2875	87	835	70.4534	0.141317
R01	32	F	606	262.791	152	66.3674	36	758	197.196	0.200528
R01	32	M	555	103.679	162	28.0518	77	718	78.0774	0.225627
R01	33	F	597	249.648	151	63.6173	40	749	187.212	0.201602
R01	33	M	550	104.627	162	26.4527	88	712	80.1542	0.227528
R01	34	F	681	234.818	132	61.3942	35	813	174.634	0.162362
R01	34	M	631	85.5019	140	20.4647	76	772	68.1008	0.181347
R01	35	F	655	271.439	136	68.1346	41	792	204.437	0.171717
R01	35	M	614	92.9324	146	25.1024	88	760	69.8107	0.192105
R01	36	F	676	240.403	132	63.0202	33	809	178.86	0.163164
R01	36	M	621	87.5702	144	23.1069	72	766	67.2908	0.18799
R01	37	F	797	208.275	98	51.1784	41	895	157.964	0.109497
R01	37	M	750	70.8252	111	16.3996	88	862	56.9983	0.12877
R01	38	F	609	276.196	149	69.6402	33	759	207.61	0.196311
R01	38	M	541	101.885	167	25.9818	73	709	78.732	0.235543
R01	39	F	687	216.368	128	53.0995	39	816	164.166	0.156863
R01	39	M	683	86.0737	128	23.2428	86	812	65.3544	0.157635
R01	40	F	640	244.049	141	63.6421	38	781	181.742	0.180538
R01	40	M	590	93.6138	152	24.7457	84	742	71.7909	0.204852
R01	41	F	609	266.454	153	70.4565	31	763	197.104	0.200524
R01	41	M	560	100.237	159	26.4789	67	719	77.0538	0.22114
R01	42	F	796	194.408	99	48.6815	36	895	146.474	0.110615
R01	42	M	784	73.2909	103	18.1613	77	888	57.2796	0.115991
R01	43	F	626	220.886	143	56.3621	33	770	165.751	0.185714
R01	43	M	596	71.3221	150	20.6647	72	747	53.3944	0.200803
R01	44	F	678	256.615	131	64.4325	42	810	193.522	0.161728
R01	44	M	624	99.5305	145	26.2496	90	769	75.8168	0.188557
R01	45	F	813	205.331	98	52.1539	30	912	153.869	0.107456
R01	45	M	776	88.3661	103	21.9805	65	881	68.5274	0.116913
R01	46	F	693	264.937	128	66.9592	35	821	198.815	0.155907
R01	46	M	634	95.3996	142	25.9115	77	776	72.0788	0.18299
R01	47	F	602	273.737	147	67.5815	34	750	206.915	0.196
R01	47	M	548	98.7956	161	24.9646	75	710	76.4636	0.226761
R01	48	F	740	191.016	114	47.0997	34	855	145.22	0.133333
R01	48	M	753	83.6695	110	18.8658	75	864	66.9156	0.127315
R01	49	F	631	259.328	143	65.0126	35	775	195.182	0.184516
R01	49	M	583	94.8486	154	24.4377	77	738	72.3088	0.208672
R01	50	F	744	225.595	111	55.462	30	856	170.88	0.129673
R01	50	M	710	71.9268	121	19.292	64	832	56.1788	0.145433
R01	51	F	646	261.696	137	66.8477	33	784	195.613	0.174745
R01	51	M	610	86.8092	145	22.2794	73	757	67.7995	0.191546
R01	52	F	711	238.018	121	61.9295	38	833	176.662	0.145258
R01	52	M	688	71.6025	127	18.5534	82	816	55.6074	0.155637
R01	53	F	647	265.497	142	68.6653	30	790	198.112	0.179747
R01	53	M	553	95.3049	160	24.734	65	713	72.3794	0.224404
R01	54	F	653	250.526	136	62.8546	32	790	188.787	0.172152
R01	54	M	593	85.5532	150	21.5309	68	744	67.6926	0.201613
R01	55	F	639	261.335	141	66.414	35	780	195.7	0.180769
R01	55	M	572	100.472	158	25.013	77	731	78.8171	0.216142
R01	56	F	595	245.328	149	62.235	33	745	184.089	0.2
R01	56	M	553	103.308	160	26.9119	73	714	78.9865	0.22409
R01	57	F	690	256.022	126	63.7563	35	817	193.156	0.154223
R01	57	M	672	85.7141	132	23.7117	75	805	64.7711	0.163975
R01	58	F	655	245.173	137	62.8112	33	793	183.071	0.172762
R01	58	M	611	87.9758	147	23.445	72	759	67.3289	0.193676
R01	59	F	658	256.389	135	62.2151	31	794	194.879	0.170025
R01	59	M	617	87.0021	144	22.6512	66	762	66.9636	0.188976
R01	60	F	798	219.335	98	53.1531	36	897	166.851	0.109253
R01	60	M	752	79.8015	111	20.0858	79	864	62.7621	0.128472
R01	61	F	650	247.161	138	62.0119	40	788	186.37	0.175127
R01	61	M	623	87.0445	143	22.029	87	767	67.644	0.186441
R01	62	F	606	272.359	148	68.8772	40	755	204.747	0.196026
R01	62	M	542	100.701	166	27.0767	88	708	76.3645	0.234463
R01	63	F	616	267.438	148	69.0839	32	765	199.189	0.193464
R01	63	M	537	82.6871	167	21.188	68	705	64.3821	0.236879
R01	64	F	643	281.18	139	70.015	32	783	212.317	0.177522
R01	64	M	550	89.8646	162	24.7116	68	713	67.5957	0.227209
R01	65	F	841	198.285	89	50.4476	40	931	148.812	0.0955961
R01	65	M	786	71.6299	102	17.1686	88	889	56.9723	0.114736
R01	66	F	640	265.256	141	67.0331	34	782	199.145	0.180307
R01	66	M	603	102.92	149	24.4349	75	753	80.6395	0.197875
R01	67	F	716	243.127	120	61.1093	42	837	183.37	0.143369
R01	67	M	664	95.8685	132	23.4046	91	796	74.2808	0.165829
R01	68	F	782	210.579	103	50.8863	35	885	160.657	0.116384
R01	68	M	718	68.11	117	17.7875	77	836	53.0432	0.139952
R01	69	F	817	210.19	96	52.5395	30	915	158.746	0.104918
R01	69	M	750	74.3793	109	16.8619	66	860	60.3811	0.126744
R01	70	F	776	226.122	104	54.8321	32	881	171.642	0.118048
R01	70	M	735	88.9987	116	21.6818	70	851	69.415	0.13631
R01	71	F	781	210.896	104	50.7053	31	885	161.223	0.117514
R01	71	M	746	70.9858	113	18.2014	66	859	55.8024	0.131548
R01	72	F	760	200.955	109	51.5623	32	870	150.245	0.125287
R01	72	M	736	74.9213	114	18.2363	71	851	59.6892	0.13396
R01	73	F	696	254.186	126	62.4224	38	824	192.555	0.152913
R01	73	M	641	87.6465	139	21.5386	83	781	68.3715	0.177977
R01	74	F	761	230.999	110	59.6451	33	872	172.511	0.126147
R01	74	M	712	101.456	119	25.4768	71	833	77.9287	0.142857
R01	75	F	705	244.993	126	63.2228	33	832	182.879	0.151442
R01	75	M	652	73.9065	136	17.2042	72	789	59.5354	0.17237
R01	76	F	707	246.555	126	63.2394	32	833	184.505	0.151261
R01	76	M	653	91.8877	136	24.1926	70	790	70.3333	0.172152
R01	77	F	627	216.178	141	53.8048	36	769	164.258	0.183355
R01	77	M	613	94.3756	145	22.8153	78	759	73.6578	0.191041
R01	78	F	773	197.167	106	50.5416	37	880	147.364	0.120455
R01	78	M	757	73.9601	110	19.0136	80	867	57.8873	0.126874
R01	79	F	560	219.682	161	59.6846	38	722	161.627	0.222992
R01	79	M	540	79.2067	166	20.6332	84	706	62.3825	0.235127
R01	80	F	629	232.422	142	57.8855	32	771	175.088	0.184176
R01	80	M	610	111.854	145	27.2732	71	756	86.9463	0.191799
R01	81	F	707	240.417	125	57.4605	32	833	184.123	0.15006
R01	81	M	648	65.7788	137	17.1028	71	786	51.7372	0.1743
R01	82	F	715	218.362	119	52.6144	33	834	166.534	0.142686
R01	82	M	696	76.9969	124	18.0751	71	821	61.5246	0.151035
R01	83	F	708	239.243	118	56.3436	32	827	183.847	0.142684
R01	83	M	673	69.7166	130	16.9436	71	804	54.8449	0.161692
R01	84	F	719	238.235	119	58.1441	41	839	181.006	0.141836
R01	84	M	657	75.4499	134	18.2637	90	792	59.8657	0.169192
R01	85	F	709	262.771	123	67.3537	33	833	196.201	0.147659
R01	85	M	662	84.7901	136	21.9762	73	798	65.1151	0.170426
R01	86	F	765	240.293	109	58.1742	30	875	182.913	0.124571
R01	86	M	725	79.7585	118	21.1489	66	843	61.241	0.139976
R01	87	F	714	264.485	120	68.6201	30	834	197.041	0.143885
R01	87	M	599	100.653	149	25.9984	66	750	77.0826	0.198667
R01	88	F	621	287.554	143	71.34	33	765	217.027	0.186928
R01	88	M	559	86.508	158	22.2912	71	717	67.3979	0.220363
R01	89	F	614	233.162	146	59.0558	34	761	174.943	0.191853
R01	89	M	572	92.842	156	23.7159	73	729	70.731	0.213992
R01	90	F	583	261.169	156	66.3892	32	739	195.912	0.211096
R01	90	M	574	132.417	156	32.5621	68	730	101.565	0.213699
R01	91	F	571	253.87	157	62.2694	34	729	192.558	0.215364
R01	91	M	562	99.9122	160	26.5115	73	723	76.0409	0.2213
R01	92	F	623	239.691	145	61.0367	32	769	179.611	0.188557
R01	92	M	608	87.5123	146	22.8368	69	755	66.617	0.193377
R01	93	F	655	248.969	135	61.4117	33	791	188.586	0.17067
R01	93	M	592	82.7431	151	21.6259	72	743	63.6839	0.20323
R01	94	F	748	228.272	113	55.3526	37	862	173.639	0.13109
R01	94	M	699	103.751	122	25.4336	81	822	80.3754	0.148418
R01	95	F	788	210.534	104	52.967	33	892	158.355	0.116592
R01	95	M	730	76.0759	115	17.4375	71	846	60.8791	0.135934
R01	96	F	710	247.493	121	64.663	31	832	183.993	0.145433
R01	96	M	649	82.4831	137	21.5755	67	787	63.9956	0.174079
R01	97	F	795	193.219	101	48.2609	36	897	146.085	0.112598
R01	97	M	774	70.6143	104	18.171	78	879	54.6599	0.118316
R01	98	F	597	258.033	150	65.8953	34	748	193.161	0.200535
R01	98	M	556	92.5673	160	24.2718	75	717	71.1348	0.223152
R01	99	F	718	246.748	118	62.3157	34	837	185.709	0.14098
R01	99	M	638	53.2581	140	14.2978	75	779	43.8252	0.179718
R01	100	F	619	253.361	145	66.3741	42	764	187.941	0.189791
R01	100	M	554	89.131	160	23.9836	90	715	68.0634	0.223776
R02	1	F	635	75.7099	137	17.5537	33	773	61.332	0.177232
R02	1	M	664	42.5033	133	10.9518	73	798	35.911	0.166667
R02	2	F	713	75.2657	118	17.9469	33	832	58.6576	0.141827
R02	2	M	737	46.2386	114	9.67593	72	852	39.4845	0.133803
R02	3	F	506	104.342	174	26.6666	37	681	79.9062	0.255507
R02	3	M	510	42.6128	171	12.9047	81	682	35.0129	0.250733
R02	4	F	515	104.415	170	27.1695	36	686	79.2882	0.247813
R02	4	M	517	45.1437	168	12.5691	79	686	38.2913	0.244898
R02	5	F	487	52.1425	176	14.9718	41	664	43.7422	0.26506
R02	5	M	511	45.3721	172	11.8432	89	684	39.3843	0.251462
R02	6	F	562	55.0094	159	14.1194	30	722	44.6141	0.220222
R02	6	M	581	44.4474	155	11.2236	66	736	38.23	0.210598
R02	7	F	600	56.0772	145	14.8402	41	746	45.122	0.19437
R02	7	M	631	44.7178	140	12.1238	89	772	37.0636	0.181347
R02	8	F	502	70.0413	172	20.8423	37	675	52.7566	0.254815
R02	8	M	526	41.8285	168	11.6913	81	694	37.0341	0.242075
R02	9	F	655	80.2569	133	17.0237	38	788	65.2179	0.168782
R02	9	M	683	46.7652	125	10.9618	82	809	38.7267	0.154512
R02	10	F	610	56.167	147	14.3559	31	758	45.6317	0.193931
R02	10	M	635	43.4532	136	11.5705	66	772	37.5402	0.176166
R02	11	F	537	64.6668	164	19.8616	36	701	50.1448	0.233951
R02	11	M	550	45.8891	160	13.6033	79	711	37.6042	0.225035
R02	12	F	592	77.8702	148	18.7569	33	740	62.5782	0.2
R02	12	M	612	44.6624	145	11.2582	72	758	37.4651	0.191293
R02	13	F	484	67.4399	177	18.7732	32	662	53.5714	0.267372
R02	13	M	509	42.6155	171	13.7687	69	681	34.6332	0.251101
R02	14	F	526	56.7651	166	15.8666	36	693	47.2774	0.239538
R02	14	M	558	43.5097	159	12.2788	78	718	36.0684	0.221448
R02	15	F	555	56.9529	159	12.7836	32	715	48.4507	0.222378
R02	15	M	590	38.5129	151	10.5688	68	741	33.7926	0.203779
R02	16	F	524	63.1218	167	18.6852	39	692	49.7769	0.241329
R02	16	M	551	46.3955	161	11.1293	85	713	40.3108	0.225806
R02	17	F	559	101.066	161	24.7921	39	721	78.9816	0.223301
R02	17	M	571	43.2017	154	11.1235	85	726	36.9652	0.212121
R02	18	F	640	57.0211	138	15.0126	34	779	44.5646	0.17715
R02	18	M	660	45.3441	133	10.6306	75	793	39.1912	0.167718
R02	19	F	561	66.1149	159	15.9131	40	721	53.6063	0.220527
R02	19	M	575	43.749	155	10.9007	87	731	38.1095	0.212038
R02	20	F	534	78.6446	164	21.1447	30	699	63.1133	0.234621
R02	20	M	545	44.4381	160	11.6747	66	706	38.4232	0.226629
R02	21	F	559	72.492	160	17.4233	36	720	58.9313	0.222222
R02	21	M	578	46.3878	156	12.2407	77	735	39.2951	0.212245
R02	22	F	537	73.4856	165	20.5898	33	703	55.0871	0.234708
R02	22	M	555	43.2875	158	13.3817	73	714	35.5395	0.221289
R02	23	F	527	71.9948	167	17.8781	40	696	57.3958	0.239943
R02	23	M	555	47.2449	161	13.3516	87	717	38.4079	0.224547
R02	24	F	498	59.4288	175	15.895	31	674	47.8977	0.259644
R02	24	M	522	38.2076	169	10.3606	66	692	33.7124	0.24422
R02	25	F	552	62.7981	163	16.6174	30	716	50.5514	0.227654
R02	25	M	581	50.987	152	12.8042	66	734	43.8831	0.207084
R02	26	F	537	68.5001	162	18.6937	41	700	53.7077	0.231429
R02	26	M	556	44.077	160	12.7496	90	716	36.8439	0.223464
R02	27	F	482	56.6488	180	15.6021	36	663	44.5862	0.271493
R02	27	M	517	42.9712	169	13.5254	77	686	35.5766	0.246356
R02	28	F	554	68.6959	159	16.5857	30	714	54.3396	0.222689
R02	28	M	585	48.8303	151	11.2492	66	737	43.1925	0.204885
R02	29	F	612	58.3851	144	14.9914	40	757	46.1495	0.190225
R02	29	M	646	44.2847	137	10.8144	87	784	37.4564	0.174745
R02	30	F	512	62.5964	173	16.8585	34	686	50.1779	0.252187
R02	30	M	531	44.7661	168	13.0091	73	700	38.3007	0.24
R02	31	F	475	65.5397	180	18.3158	32	656	52.6901	0.27439
R02	31	M	504	49.7186	175	14.0495	68	680	41.993	0.257353
R02	32	F	602	73.5358	146	18.9086	42	749	57.1078	0.194927
R02	32	M	635	40.7197	139	10.842	90	776	35.2623	0.179124
R02	33	F	560	78.5131	157	17.1431	30	718	63.2719	0.218663
R02	33	M	575	42.3839	155	11.214	66	730	35.7272	0.212329
R02	34	F	631	68.328	141	16.1984	32	773	55.5799	0.182406
R02	34	M	653	40.9846	135	12.6746	68	789	33.7648	0.171103
R02	35	F	511	71.7133	173	19.5651	34	684	56.2211	0.252924
R02	35	M	529	38.332	168	10.7671	73	698	33.0409	0.240688
R02	36	F	684	91.2225	125	23.9129	30	809	68.9187	0.154512
R02	36	M	692	36.3847	124	9.12457	64	817	31.5886	0.151775
R02	37	F	527	66.2451	167	18.5648	35	694	50.8773	0.240634
R02	37	M	542	45.0154	162	12.7989	75	704	38.9593	0.230114
R02	38	F	580	71.4701	154	17.5651	32	735	57.5279	0.209524
R02	38	M	606	45.6284	145	9.96317	70	752	39.8676	0.192819
R02	39	F	537	69.7981	161	16.0274	30	699	56.9178	0.230329
R02	39	M	564	47.6077	158	14.4597	66	722	39.1786	0.218837
R02	40	F	567	92.5236	159	23.2221	34	727	71.5757	0.218707
R02	40	M	577	44.3366	154	11.5776	73	731	35.9843	0.21067
R02	41	F	528	53.1927	166	15.747	36	695	42.595	0.238849
R02	41	M	557	38.3332	159	12.362	77	716	30.8035	0.222067
R02	42	F	496	64.8863	174	16.7078	36	670	52.9125	0.259701
R02	42	M	512	45.1357	170	12.7825	79	683	38.2812	0.248902
R02	43	F	677	91.1779	130	20.6657	40	808	72.7933	0.160891
R02	43	M	698	47.2717	122	10.5909	86	821	40.321	0.148599
R02	44	F	691	97.2458	126	23.009	32	818	75.6827	0.154034
R02	44	M	698	44.9848	124	11.3836	71	822	36.2979	0.150852
R02	45	F	553	66.7101	161	19.0514	33	715	51.8532	0.225175
R02	45	M	559	40.2934	159	10.2817	71	718	35.3139	0.221448
R02	46	F	717	86.5034	120	21.8313	36	838	67.3896	0.143198
R02	46	M	741	54.2068	113	12.1719	79	855	45.5554	0.132164
R02	47	F	649	66.2177	137	17.2485	41	787	52.6946	0.174079
R02	47	M	671	47.8778	129	11.1823	89	801	40.6901	0.161049
R02	48	F	578	83.3648	158	24.0374	32	737	63.172	0.214383
R02	48	M	581	47.6478	153	11.874	71	734	39.9614	0.208447
R02	49	F	520	72.8012	169	19.4911	39	690	56.4429	0.244928
R02	49	M	546	39.8126	161	11.7251	85	708	35.0148	0.227401
R02	50	F	636	71.0737	139	15.9743	30	776	57.0838	0.179124
R02	50	M	650	47.0209	137	10.3066	65	788	40.3308	0.173858
R02	51	F	721	75.2109	113	17.0554	39	835	60.9129	0.135329
R02	51	M	754	45.1463	110	10.9425	84	865	39.0257	0.127168
R02	52	F	584	73.564	154	20.8454	31	738	55.7945	0.208672
R02	52	M	601	39.565	150	10.3195	68	751	34.2953	0.199734
R02	53	F	683	91.9505	127	22.9317	38	811	71.3466	0.156597
R02	53	M	698	38.923	123	10.7204	84	822	32.295	0.149635
R02	54	F	728	60.6526	118	14.357	40	847	48.549	0.139315
R02	54	M	743	39.139	112	10.5367	87	856	33.5571	0.130841
R02	55	F	626	59.5113	143	15.9629	39	771	47.9693	0.185473
R02	55	M	649	43.2893	136	11.0052	84	786	37.7509	0.173028
R02	56	F	597	69.1923	148	17.275	34	746	54.4212	0.198391
R02	56	M	626	42.9855	141	11.2785	73	768	36.1035	0.183594
R02	57	F	477	71.9674	180	19.1723	39	658	56.4525	0.273556
R02	57	M	507	43.8403	173	13.4892	84	681	35.6856	0.254038
R02	58	F	518	75.9548	170	20.9157	33	689	57.2848	0.246734
R02	58	M	537	35.2731	165	10.2022	71	703	32.4758	0.234708
R02	59	F	731	65.7261	117	14.1886	31	849	54.9049	0.137809
R02	59	M	753	40.8494	111	10.568	67	865	34.711	0.128324
R02	60	F	634	99.3103	142	25.0037	32	777	77.2695	0.182754
R02	60	M	641	48.8312	137	11.3683	70	779	42.0837	0.175866
R02	61	F	591	59.9469	150	14.6683	37	742	47.4168	0.202156
R02	61	M	628	48.1083	142	12.458	80	771	40.7758	0.184176
R02	62	F	671	71.6474	131	19.6858	33	803	55.6046	0.163138
R02	62	M	703	40.461	123	10.9618	72	826	33.2289	0.14891
R02	63	F	548	60.1436	159	17.0717	32	708	46.6785	0.224576
R02	63	M	568	48.0324	154	11.8523	70	724	41.4038	0.212707
R02	64	F	563	64.7988	160	16.4378	39	724	52.1539	0.220994
R02	64	M	582	44.1301	152	10.55	85	735	37.6546	0.206803
R02	65	F	590	81.3293	151	22.6254	30	741	62.2675	0.203779
R02	65	M	597	40.8298	148	11.4549	66	746	35.4675	0.198391
R02	66	F	724	92.0759	116	24.3337	31	841	69.8553	0.137931
R02	66	M	734	43.4802	114	12.0689	66	849	36.9752	0.134276
R02	67	F	529	69.5727	168	18.239	30	698	54.7643	0.240688
R02	67	M	539	36.5935	164	12.3054	66	704	30.8116	0.232955
R02	68	F	591	77.6581	152	18.4788	37	744	62.1989	0.204301
R02	68	M	612	40.2267	145	12.1094	82	758	32.6404	0.191293
R02	69	F	538	70.9803	164	21.8875	35	703	51.6696	0.233286
R02	69	M	580	47.7686	156	13.2504	77	737	38.6965	0.211669
R02	70	F	585	79.9869	151	18.8545	32	736	65.4467	0.205163
R02	70	M	619	41.6309	142	11.61	71	762	34.7044	0.186352
R02	71	F	617	69.0293	143	17.6103	33	760	53.4796	0.188158
R02	71	M	643	47.5917	138	10.8406	72	781	40.2549	0.176697
R02	72	F	671	59.5709	131	16.1109	38	803	48.1722	0.163138
R02	72	M	684	39.6206	126	8.97204	82	811	35.4903	0.155364
R02	73	F	636	67.5492	141	16.3735	30	778	54.1647	0.181234
R02	73	M	649	41.2896	136	12.0338	64	785	34.6415	0.173248
R02	74	F	568	88.2783	155	21.8263	31	724	69.3686	0.214088
R02	74	M	570	47.5366	156	12.7549	66	727	39.023	0.21458
R02	75	F	478	53.3104	177	17.4364	39	656	39.9103	0.269817
R02	75	M	499	38.7577	174	11.0957	85	674	33.4892	0.25816
R02	76	F	649	82.898	135	20.0641	33	785	65.5444	0.171975
R02	76	M	678	41.0283	128	11.7845	73	807	33.8479	0.158612
R02	77	F	589	59.286	150	16.1105	35	740	46.0255	0.202703
R02	77	M	624	45.9701	143	13.424	75	768	37.0288	0.186198
R02	78	F	668	73.8086	133	16.747	30	802	59.9873	0.165835
R02	78	M	700	49.7662	121	10.8319	66	821	43.2183	0.147381
R02	79	F	725	80.4589	116	19.1831	40	842	63.9708	0.137767
R02	79	M	741	45.1933	114	11.1673	87	856	36.9338	0.133178
R02	80	F	657	55.545	133	14.9381	37	791	43.7498	0.168142
R02	80	M	698	41.5333	123	9.89195	79	822	36.4463	0.149635
R02	81	F	521	76.7858	171	21.0897	32	693	60.2403	0.246753
R02	81	M	536	44.596	164	11.9519	71	701	38.6163	0.233951
R02	82	F	526	53.241	165	15.2994	36	692	41.7758	0.238439
R02	82	M	560	41.0208	158	11.9443	79	719	35.193	0.21975
R02	83	F	697	90.0269	124	22.8932	38	822	69.8831	0.150852
R02	83	M	703	42.8821	120	11.7085	84	824	36.1821	0.145631
R02	84	F	506	69.1555	169	19.4072	34	676	52.453	0.25
R02	84	M	538	50.9176	164	12.123	75	703	43.2133	0.233286
R02	85	F	601	67.688	145	14.7766	41	747	55.9446	0.19411
R02	85	M	629	41.3846	141	10.4486	90	771	37.0081	0.182879
R02	86	F	691	58.9569	124	14.605	40	816	47.2177	0.151961
R02	86	M	725	48.5159	116	10.992	86	841	40.8141	0.137931
R02	87	F	606	71.7246	145	16.9091	37	751	58.8365	0.193076
R02	87	M	633	42.9025	140	9.47889	82	774	38.101	0.180879
R02	88	F	543	86.8462	164	23.5848	38	708	65.7332	0.231638
R02	88	M	554	40.0325	161	10.7616	83	716	34.1996	0.22486
R02	89	F	703	72.3406	122	17.0843	31	826	57.1159	0.1477
R02	89	M	723	49.7561	118	11.7386	68	842	42.5463	0.140143
R02	90	F	684	72.5324	125	18.0267	35	810	56.2305	0.154321
R02	90	M	714	47.4778	120	11.351	75	835	39.5995	0.143713
R02	91	F	510	64.2097	172	17.1589	35	683	51.1556	0.25183
R02	91	M	539	46.7163	164	11.9792	76	704	40.1538	0.232955
R02	92	F	589	73.2014	151	20.4986	32	741	55.7266	0.203779
R02	92	M	600	42.5525	147	10.9142	71	748	37.4835	0.196524
R02	93	F	719	65.9762	118	14.0637	30	838	54.8432	0.140811
R02	93	M	737	42.5822	113	9.33992	65	850	37.0911	0.132941
R02	94	F	578	100.019	156	25.3593	36	734	76.5331	0.212534
R02	94	M	585	55.151	152	14.1566	77	738	45.9651	0.205962
R02	95	F	512	70.7889	171	19.7068	33	684	54.4709	0.25
R02	95	M	516	38.4753	170	11.4704	73	687	33.3485	0.247453
R02	96	F	651	69.4037	135	15.6234	37	786	56.3382	0.171756
R02	96	M	681	38.1282	129	10.4186	79	810	31.2754	0.159259
R02	97	F	737	63.5422	113	15.4847	30	851	50.9158	0.132785
R02	97	M	739	39.2601	113	10.243	66	854	32.7586	0.132319
R02	98	F	573	57.0039	157	14.9877	38	731	45.246	0.214774
R02	98	M	605	41.8488	145	10.379	84	752	35.6028	0.192819
R02	99	F	655	67.1126	134	18.6145	39	790	51.3029	0.16962
R02	99	M	658	44.427	131	9.81233	86	791	39.0788	0.165613
R02	100	F	563	69.8921	159	18.5814	30	723	54.4799	0.219917
R02	100	M	581	40.574	153	11.1268	64	735	33.0011	0.208163
R03	1	F	1203	21.3899	0	0	37	1203	21.3725	0
R03	1	M	1204	23.0321	0	0	82	1205	23.0644	0
R03	2	F	1204	18.4844	0	0	36	1204	18.6507	0
R03	2	M	1208	20.3396	0	0	78	1209	20.348	0
R03	3	F	1207	23.1473	0	0	31	1207	23.1806	0
R03	3	M	1205	22.5	0	0	66	1205	22.5275	0
R03	4	F	1204	23.2787	0	0	35	1205	23.3134	0
R03	4	M	1209	21.3816	0	0	75	1209	21.3725	0
R03	5	F	1210	19.8211	0	0	34	1211	19.9178	0
R03	5	M	1207	18.9462	0	0	74	1207	18.9016	0
R03	6	F	1209	20.8386	0	0	39	1210	20.9636	0
R03	6	M	1208	23.8013	0	0	85	1208	23.8171	0
R03	7	F	1207	20.9509	0	0	36	1208	21.0148	0
R03	7	M	1203	22.1199	0	0	78	1203	22.0966	0
R03	8	F	1212	20.2507	0	0	37	1213	20.2772	0
R03	8	M	1208	22.8679	0	0	81	1209	22.9447	0
R03	9	F	1208	19.6099	0	0	30	1208	19.5715	0
R03	9	M	1207	17.9156	0	0	66	1207	17.8904	0
R03	10	F	1211	22.1579	0	0	36	1212	22.2253	0
R03	10	M	1207	19.3461	0	0	78	1207	19.3485	0
R03	11	F	1210	16.2631	0	0	35	1211	16.3566	0
R03	11	M	1204	23.9161	0	0	75	1205	23.9443	0
R03	12	F	1205	24.9542	0	0	31	1206	24.9867	0
R03	12	M	1207	21.1631	0	0	68	1208	21.2044	0
R03	13	F	1206	22.1789	0	0	31	1206	22.1818	0
R03	13	M	1211	22.547	0	0	66	1211	22.5729	0
R03	14	F	1211	20.4416	0	0	37	1212	20.6161	0
R03	14	M	1206	22.0704	0	0	80	1206	22.136	0
R03	15	F	1203	21.1867	0	0	32	1203	21.1009	0
R03	15	M	1207	22.7131	0	0	71	1207	22.7808	0
R03	16	F	1200	15.4601	0	0	34	1200	15.5973	0
R03	16	M	1203	22.6446	0	0	74	1204	22.5479	0
R03	17	F	1205	23.6769	0	0	35	1205	23.6981	0
R03	17	M	1207	22.1853	0	0	75	1207	22.2275	0
R03	18	F	1211	15.114	0	0	32	1212	15.2765	0
R03	18	M	1205	21.2415	0	0	70	1206	21.2512	0
R03	19	F	1202	20.8777	0	0	39	1202	20.8875	0
R03	19	M	1205	20.7963	0	0	86	1206	20.8004	0
R03	20	F	1205	19.6447	0	0	36	1206	19.6882	0
R03	20	M	1207	20.2479	0	0	77	1208	20.2925	0
R03	21	F	1203	21.577	0	0	30	1204	21.4626	0
R03	21	M	1209	19.8552	0	0	66	1210	19.886	0
R03	22	F	1209	22.9069	0	0	40	1209	22.8316	0
R03	22	M	1205	21.1122	0	0	87	1205	21.0778	0
R03	23	F	1206	28.1951	0	0	31	1206	28.2003	0
R03	23	M	1204	19.681	0	0	67	1205	19.7341	0
R03	24	F	1197	20.4292	0	0	34	1197	20.4352	0
R03	24	M	1204	21.5828	0	0	74	1204	21.466	0
R03	25	F	1208	21.5714	0	0	41	1209	21.5925	0
R03	25	M	1207	20.1507	0	0	88	1207	20.1133	0
R03	26	F	1208	16.127	0	0	35	1209	16.1536	0
R03	26	M	1200	20.1	0	0	76	1201	20.0675	0
R03	27	F	1209	21.9787	0	0	37	1210	22.0081	0
R03	27	M	1204	22.7834	0	0	80	1205	22.7672	0
R03	28	F	1197	19.9212	0	0	41	1198	19.9004	0
R03	28	M	1210	22.3814	0	0	90	1211	22.3474	0
R03	29	F	1207	20.0812	0	0	35	1208	20.136	0
R03	29	M	1203	25.6423	0	0	77	1203	25.7009	0
R03	30	F	1197	23.5542	0	0	34	1197	23.5918	0
R03	30	M	1207	20.9377	0	0	73	1208	20.9816	0
R03	31	F	1202	22.2882	0	0	30	1203	22.2828	0
R03	31	M	1207	19.6178	0	0	64	1207	19.6564	0
R03	32	F	1205	18.546	0	0	37	1206	18.5104	0
R03	32	M	1207	17.083	0	0	82	1207	17.1637	0
R03	33	F	1207	19.29	0	0	37	1207	19.2149	0
R03	33	M	1209	22.2936	0	0	79	1209	22.3284	0
R03	34	F	1203	25.2341	0	0	35	1204	25.338	0
R03	34	M	1204	22.7467	0	0	77	1205	22.7973	0
R03	35	F	1206	19.7406	0	0	31	1207	19.7551	0
R03	35	M	1204	24.1188	0	0	68	1205	24.149	0
R03	36	F	1209	21.1653	0	0	38	1210	21.1633	0
R03	36	M	1205	21.7875	0	0	83	1205	21.7574	0
R03	37	F	1205	21.478	0	0	34	1206	21.4469	0
R03	37	M	1208	21.2954	0	0	75	1209	21.3278	0
R03	38	F	1207	21.6167	0	0	30	1208	21.6516	0
R03	38	M	1210	21.5599	0	0	66	1210	21.6434	0
R03	39	F	1206	23.1903	0	0	32	1206	23.0681	0
R03	39	M	1207	22.2723	0	0	68	1208	22.2922	0
R03	40	F	1204	18.5905	0	0	38	1205	18.534	0
R03	40	M	1200	19.8996	0	0	82	1201	19.895	0
R03	41	F	1204	22.5962	0	0	39	1204	22.5266	0
R03	41	M	1203	21.708	0	0	86	1204	21.5575	0
R03	42	F	1206	20.5535	0	0	36	1207	20.4839	0
R03	42	M	1210	22.5912	0	0	79	1211	22.5285	0
R03	43	F	1207	26.5704	0	0	32	1208	26.4487	0
R03	43	M	1204	21.3865	0	0	71	1205	21.353	0
R03	44	F	1208	16.4063	0	0	34	1209	16.2815	0
R03	44	M	1205	19.1471	0	0	73	1206	19.1297	0
R03	45	F	1201	19.8184	0	0	41	1202	19.6901	0
R03	45	M	1203	20.9875	0	0	88	1203	20.9723	0
R03	46	F	1201	19.9149	0	0	35	1202	19.8709	0
R03	46	M	1204	21.6395	0	0	75	1205	21.5591	0
R03	47	F	1211	23.6837	0	0	34	1211	23.7229	0
R03	47	M	1208	21.7356	0	0	74	1209	21.766	0
R03	48	F	1209	17.0151	0	0	30	1209	16.9903	0
R03	48	M	1207	20.6047	0	0	65	1207	20.6608	0
R03	49	F	1208	17.0218	0	0	32	1209	16.9079	0
R03	49	M	1205	20.7672	0	0	70	1206	20.7342	0
R03	50	F	1208	18.1793	0	0	33	1209	18.2688	0
R03	50	M	1203	22.4041	0	0	73	1204	22.5035	0
R03	51	F	1200	19.3703	0	0	37	1200	19.363	0
R03	51	M	1204	22.3878	0	0	80	1205	22.341	0
R03	52	F	1203	22.753	0	0	32	1204	22.7383	0
R03	52	M	1204	20.3453	0	0	70	1205	20.3275	0
R03	53	F	1206	23.1218	0	0	34	1207	23.2718	0
R03	53	M	1211	21.7131	0	0	73	1211	21.7668	0
R03	54	F	1204	22.1501	0	0	42	1205	22.1423	0
R03	54	M	1206	19.8931	0	0	90	1206	19.9166	0
R03	55	F	1205	19.2673	0	0	33	1206	19.3154	0
R03	55	M	1202	21.0433	0	0	71	1203	21.0552	0
R03	56	F	1206	19.8584	0	0	35	1206	19.9811	0
R03	56	M	1206	24.1053	0	0	76	1207	24.0559	0
R03	57	F	1209	19.7925	0	0	37	1210	19.7903	0
R03	57	M	1207	20.0191	0	0	82	1207	20.032	0
R03	58	F	1206	18.4884	0	0	33	1207	18.5837	0
R03	58	M	1205	21.0288	0	0	72	1206	21.1278	0
R03	59	F	1205	18.4196	0	0	34	1205	18.5256	0
R03	59	M	1210	23.1969	0	0	73	1210	23.2198	0
R03	60	F	1204	25.2793	0	0	35	1205	25.3126	0
R03	60	M	1207	23.0631	0	0	76	1207	23.08	0
R03	61	F	1208	25.2413	0	0	40	1208	25.3355	0
R03	61	M	1206	21.8154	0	0	88	1206	21.8444	0
R03	62	F	1199	22.7982	0	0	37	1200	22.869	0
R03	62	M	1204	15.7003	0	0	81	1205	15.7887	0
R03	63	F	1203	22.5326	0	0	40	1203	22.5854	0
R03	63	M	1204	22.8629	0	0	88	1204	22.9176	0
R03	64	F	1207	21.475	0	0	33	1208	21.5867	0
R03	64	M	1203	19.0214	0	0	72	1204	18.9372	0
R03	65	F	1204	19.5236	0	0	37	1205	19.6216	0
R03	65	M	1204	18.9563	0	0	80	1205	18.9398	0
R03	66	F	1201	18.7631	0	0	36	1201	18.7438	0
R03	66	M	1203	23.5216	0	0	79	1204	23.536	0
R03	67	F	1201	19.3057	0	0	31	1202	19.282	0
R03	67	M	1206	21.3763	0	0	67	1207	21.4319	0
R03	68	F	1210	25.8643	0	0	31	1210	25.8431	0
R03	68	M	1205	19.1879	0	0	66	1205	19.1802	0
R03	69	F	1208	25.3377	0	0	31	1208	25.3833	0
R03	69	M	1212	20.902	0	0	66	1212	20.9116	0
R03	70	F	1204	22.8783	0	0	32	1204	22.9444	0
R03	70	M	1205	20.9554	0	0	71	1206	20.9877	0
R03	71	F	1207	22.2238	0	0	35	1208	22.3256	0
R03	71	M	1211	23.0201	0	0	76	1212	22.9338	0
R03	72	F	1202	18.4192	0	0	32	1202	18.5537	0
R03	72	M	1207	20.3619	0	0	68	1207	20.3923	0
R03	73	F	1201	21.7323	0	0	38	1202	21.6922	0
R03	73	M	1205	24.2204	0	0	83	1206	24.3427	0
R03	74	F	1199	24.2926	0	0	37	1199	24.1973	0
R03	74	M	1206	24.1985	0	0	80	1206	24.1918	0
R03	75	F	1208	19.7557	0	0	39	1208	19.6118	0
R03	75	M	1206	21.3822	0	0	86	1207	21.3148	0
R03	76	F	1203	21.6495	0	0	41	1204	21.6726	0
R03	76	M	1208	19.4085	0	0	88	1209	19.3906	0
R03	77	F	1205	20.9622	0	0	30	1205	21.0299	0
R03	77	M	1204	23.7492	0	0	66	1204	23.7207	0
R03	78	F	1206	18.5309	0	0	41	1207	18.6023	0
R03	78	M	1199	22.3554	0	0	90	1200	22.3447	0
R03	79	F	1203	20.1312	0	0	35	1204	20.0725	0
R03	79	M	1205	20.323	0	0	77	1206	20.3447	0
R03	80	F	1206	21.5273	0	0	33	1206	21.5925	0
R03	80	M	1206	20.1216	0	0	71	1207	20.1218	0
R03	81	F	1209	21.1117	0	0	34	1210	21.2653	0
R03	81	M	1210	23.974	0	0	75	1210	24.0182	0
R03	82	F	1201	21.9689	0	0	41	1201	21.8874	0
R03	82	M	1206	22.208	0	0	88	1207	22.2157	0
R03	83	F	1204	19.6864	0	0	39	1205	19.7043	0
R03	83	M	1201	18.7	0	0	84	1202	18.6524	0
R03	84	F	1196	21.4954	0	0	39	1196	21.5356	0
R03	84	M	1207	22.4592	0	0	86	1208	22.4181	0
R03	85	F	1205	22.9051	0	0	32	1206	23.0007	0
R03	85	M	1205	22.133	0	0	69	1206	22.1482	0
R03	86	F	1206	25.7885	0	0	40	1207	25.7641	0
R03	86	M	1206	22.8435	0	0	87	1207	22.9182	0
R03	87	F	1210	22.0135	0	0	36	1211	22.0542	0
R03	87	M	1203	21.5109	0	0	78	1204	21.5804	0
R03	88	F	1205	24.224	0	0	32	1205	24.3615	0
R03	88	M	1208	20.1505	0	0	69	1208	20.1336	0
R03	89	F	1205	23.0102	0	0	38	1205	23.0474	0
R03	89	M	1208	16.5598	0	0	84	1209	16.5659	0
R03	90	F	1211	21.4445	0	0	34	1212	21.4987	0
R03	90	M	1207	21.2213	0	0	73	1208	21.181	0
R03	91	F	1207	18.3917	0	0	30	1208	18.3015	0
R03	91	M	1204	18.2809	0	0	64	1204	18.2774	0
R03	92	F	1200	20.5308	0	0	31	1201	20.7005	0
R03	92	M	1208	22.9431	0	0	66	1208	22.9841	0
R03	93	F	1203	22.0788	0	0	31	1203	22.1687	0
R03	93	M	1206	20.3562	0	0	68	1207	20.2613	0
R03	94	F	1202	20.7126	0	0	41	1203	20.6133	0
R03	94	M	1207	21.4065	0	0	88	1207	21.4248	0
R03	95	F	1203	24.0406	0	0	34	1204	23.9374	0
R03	95	M	1202	24.5605	0	0	74	1202	24.5368	0
R03	96	F	1204	18.7585	0	0	41	1204	18.8141	0
R03	96	M	1210	23.1685	0	0	88	1210	23.2021	0
R03	97	F	1209	20.643	0	0	30	1209	20.6179	0
R03	97	M	1209	21.5744	0	0	66	1210	21.5239	0
R03	98	F	1205	21.6193	0	0	36	1205	21.6128	0
R03	98	M	1204	22.3902	0	0	79	1204	22.4044	0
R03	99	F	1205	22.2294	0	0	38	1205	22.2601	0
R03	99	M	1207	22.25	0	0	84	1207	22.263	0
R03	100	F	1213	23.6825	0	0	37	1213	23.604	0
R03	100	M	1204	24.4221	0	0	82	1204	24.4254	0
R04	1	F	639	258.74	138	64.6382	33	778	195.05	0.177378
R04	1	M	602	113.271	149	29.1227	72	752	86.6107	0.198138
R04	2	F	722	234.676	119	59.0625	32	842	176.341	0.14133
R04	2	M	667	103.068	133	26.0227	70	800	79.0884	0.16625
R04	3	F	643	247.059	139	62.1766	38	783	186.089	0.177522
R04	3	M	600	101.205	151	25.5376	83	751	77.9191	0.201065
R04	4	F	663	242.505	134	59.8955	36	798	183.395	0.16792
R04	4	M	630	128.125	141	32.3917	78	772	97.6868	0.182642
R04	5	F	819	211.28	93	51.7334	40	913	160.483	0.101862
R04	5	M	786	80.8609	102	20.2301	88	889	62.6128	0.114736
R04	6	F	662	267.544	133	66.0899	41	795	201.996	0.167296
R04	6	M	575	93.6857	156	23.9261	90	732	72.4701	0.213115
R04	7	F	670	233.442	131	57.4993	33	802	177.478	0.163342
R04	7	M	645	105.504	136	25.8397	72	782	81.5341	0.173913
R04	8	F	619	257.062	148	65.3139	37	767	192.48	0.19296
R04	8	M	565	104.542	158	27.0636	82	724	79.532	0.218232
R04	9	F	653	264.337	136	65.8375	31	790	199.739	0.172152
R04	9	M	621	96.0263	143	25.0735	67	765	73.5202	0.186928
R04	10	F	732	222.218	115	54.8499	38	848	168.352	0.135613
R04	10	M	702	90.7295	123	23.0776	82	825	69.2746	0.149091
R04	11	F	630	248.898	140	63.5302	38	770	186.724	0.181818
R04	11	M	571	96.3031	157	25.1029	84	728	73.5854	0.215659
R04	12	F	664	243.275	136	63.0423	32	800	180.717	0.17
R04	12	M	623	83.8407	143	21.5598	71	767	65.294	0.186441
R04	13	F	791	213.904	103	53.7248	36	895	160.86	0.115084
R04	13	M	719	83.5223	118	20.4053	78	838	65.0855	0.140811
R04	14	F	815	196.773	95	46.569	41	912	151.167	0.104167
R04	14	M	803	75.9346	97	18.5866	89	900	59.8753	0.107778
R04	15	F	784	214.195	100	51.0124	37	885	163.847	0.112994
R04	15	M	758	89.1248	110	21.8168	82	869	69.8598	0.126582
R04	16	F	621	252.884	144	64.1761	39	766	189.471	0.18799
R04	16	M	568	89.8222	158	24.3784	84	727	67.7894	0.217331
R04	17	F	830	218.683	94	53.4846	30	925	165.98	0.101622
R04	17	M	820	78.7885	93	19.0256	65	914	61.5053	0.101751
R04	18	F	739	216	114	57.1771	31	855	159.277	0.133333
R04	18	M	700	78.7507	123	19.1583	67	824	62.0264	0.149272
R04	19	F	659	262.768	137	66.598	31	796	197.185	0.172111
R04	19	M	567	78.1295	159	19.672	67	727	61.594	0.218707
R04	20	F	730	230.336	116	57.3867	35	846	173.876	0.137116
R04	20	M	673	94.0955	131	25.2282	75	804	71.186	0.162935
R04	21	F	677	210.718	129	55.5385	42	807	156.23	0.159851
R04	21	M	660	77.9122	135	21.4442	90	795	59.8464	0.169811
R04	22	F	777	211.251	104	53.463	41	883	158.803	0.11778
R04	22	M	780	74.8675	102	18.7278	88	883	58.3017	0.115515
R04	23	F	676	253.519	134	65.0602	36	811	189.4	0.165228
R04	23	M	577	97.5747	153	24.8934	78	731	75.1452	0.209302
R04	24	F	640	223.491	140	58.3228	39	781	166.113	0.179257
R04	24	M	630	107.048	142	27.903	85	773	80.9623	0.1837
R04	25	F	640	245.659	140	62.4684	30	781	184.169	0.179257
R04	25	M	614	93.9152	146	23.0765	66	760	73.0321	0.192105
R04	26	F	665	235.026	132	56.3996	40	798	179.943	0.165414
R04	26	M	638	92.9354	138	23.727	87	777	71.3868	0.177606
R04	27	F	662	253.53	136	65.2087	35	799	189.504	0.170213
R04	27	M	607	87.8802	147	20.7099	77	755	69.4117	0.194702
R04	28	F	628	253.102	140	61.8905	30	769	191.623	0.182055
R04	28	M	623	124.919	145	32.0927	65	769	94.5222	0.188557
R04	29	F	726	215.156	116	51.7453	34	843	164.159	0.137604
R04	29	M	706	62.8741	123	16.3634	74	830	49.827	0.148193
R04	30	F	657	249.528	137	63.14	39	794	187.087	0.172544
R04	30	M	578	90.0258	156	23.8445	84	734	68.4854	0.212534
R04	31	F	646	231.329	142	60.0797	36	788	172.288	0.180203
R04	31	M	655	104.803	136	28.0281	79	792	78.4908	0.171717
R04	32	F	654	234.625	133	61.2659	38	787	174.351	0.168996
R04	32	M	620	75.6729	142	18.3122	84	762	60.1647	0.186352
R04	33	F	760	230.117	108	56.6571	32	870	174.308	0.124138
R04	33	M	732	82.5238	115	19.8666	68	848	64.9793	0.135613
R04	34	F	723	215.519	114	55.0891	36	838	161.783	0.136038
R04	34	M	706	89.6331	123	23.2438	79	830	68.8521	0.148193
R04	35	F	677	247.839	131	62.6019	42	809	185.936	0.161928
R04	35	M	637	91.9936	140	23.0508	91	778	72.1047	0.179949
R04	36	F	658	243.158	134	59.174	33	793	184.499	0.168979
R04	36	M	606	133.059	147	32.1245	73	754	102.609	0.19496
R04	37	F	714	253.006	119	61.6248	42	834	192.013	0.142686
R04	37	M	667	95.3879	134	24.921	91	801	72.7609	0.167291
R04	38	F	645	276.843	137	68.3526	39	783	209.084	0.174968
R04	38	M	587	112.782	152	29.0839	84	740	85.9708	0.205405
R04	39	F	719	267.728	120	67.031	36	840	201.273	0.142857
R04	39	M	674	110.155	132	28.6046	79	807	83.4367	0.163569
R04	40	F	647	231.448	138	58.0071	33	786	174.504	0.175573
R04	40	M	606	120.619	147	29.4597	72	754	93.4423	0.19496
R04	41	F	702	241.727	124	60.2647	42	827	182.421	0.14994
R04	41	M	652	97.5541	136	23.9752	90	789	75.213	0.17237
R04	42	F	692	252.903	126	62.3365	36	819	191.299	0.153846
R04	42	M	619	84.3623	144	23.2514	79	764	63.7895	0.188482
R04	43	F	804	227.794	98	55.3996	38	903	173.108	0.108527
R04	43	M	762	59.6789	108	15.056	84	871	47.4071	0.123995
R04	44	F	779	202.992	101	50.2279	36	880	153.487	0.114773
R04	44	M	772	66.98	106	17.9501	77	878	51.1061	0.120729
R04	45	F	677	235.495	128	59.4846	30	806	177.088	0.158809
R04	45	M	651	123.864	133	28.7098	64	785	96.7989	0.169427
R04	46	F	675	259.809	132	63.473	32	807	196.74	0.163569
R04	46	M	624	88.2282	144	22.2923	70	768	68.6801	0.1875
R04	47	F	661	266.074	136	66.9485	39	797	199.862	0.17064
R04	47	M	565	63.8424	158	17.941	84	723	50.4988	0.218534
R04	48	F	785	213.972	102	52.5427	30	887	162.9	0.114994
R04	48	M	777	86.8085	105	20.6967	64	882	68.3143	0.119048
R04	49	F	621	268.117	144	67.6675	36	766	201.427	0.18799
R04	49	M	553	108.691	162	27.7567	78	716	82.775	0.226257
R04	50	F	659	242.486	132	60.3614	34	793	183.12	0.166456
R04	50	M	648	116.507	134	28.336	73	783	89.6389	0.171137
R04	51	F	677	271.618	132	67.553	32	810	204.776	0.162963
R04	51	M	591	95.6345	151	23.5942	70	743	74.5374	0.20323
R04	52	F	718	230.294	118	54.7259	37	837	176.542	0.14098
R04	52	M	683	85.3362	129	20.7835	81	813	66.4537	0.158672
R04	53	F	597	244.766	151	61.3406	36	750	184.332	0.201333
R04	53	M	589	126.027	152	31.064	78	742	96.9921	0.204852
R04	54	F	834	220.616	91	55.4701	32	925	166.451	0.0983784
R04	54	M	787	65.7769	101	16.1983	68	889	52.6251	0.113611
R04	55	F	735	245.606	115	59.1553	37	851	187.029	0.135135
R04	55	M	677	91.3673	130	22.7467	79	807	70.7826	0.16109
R04	56	F	698	231.956	123	56.7281	36	822	176.304	0.149635
R04	56	M	662	113.849	133	25.434	77	796	90.2811	0.167085
R04	57	F	641	262.229	138	66.1813	37	780	196.875	0.176923
R04	57	M	589	113.23	153	29.5353	81	743	85.7178	0.205922
R04	58	F	760	222.497	109	53.9027	33	869	169.263	0.125432
R04	58	M	717	93.1957	119	21.4956	73	837	73.8582	0.142174
R04	59	F	719	240.484	117	58.8885	41	836	182.564	0.139952
R04	59	M	689	95.7977	127	23.5945	88	817	73.9141	0.155447
R04	60	F	703	225.777	123	58.0368	30	827	168.919	0.14873
R04	60	M	703	110.693	123	27.3458	64	826	85.1907	0.14891
R04	61	F	656	265.173	135	65.8359	34	792	199.904	0.170455
R04	61	M	569	93.2178	157	24.2382	73	726	71.8485	0.216253
R04	62	F	725	229.472	116	55.7985	35	842	174.159	0.137767
R04	62	M	732	91.1757	117	22.246	75	850	70.6435	0.137647
R04	63	F	800	200.477	100	51.242	36	901	150.247	0.110988
R04	63	M	789	88.3287	101	21.7041	77	891	69.3761	0.113356
R04	64	F	700	250.217	121	61.762	34	822	189.579	0.147202
R04	64	M	637	102.771	139	27.0328	74	777	77.8879	0.178893
R04	65	F	647	276.294	137	68.136	42	785	209.115	0.174522
R04	65	M	590	85.7212	153	20.2721	91	743	68.6428	0.205922
R04	66	F	793	220.005	101	55.1031	40	894	165.688	0.112975
R04	66	M	764	80.2767	108	18.7361	87	873	63.364	0.123711
R04	67	F	693	228.667	127	58.674	32	821	171.058	0.154689
R04	67	M	660	83.574	134	21.3552	69	795	64.8311	0.168553
R04	68	F	707	221.896	124	57.922	33	831	164.845	0.149218
R04	68	M	658	88.1881	136	21.5526	71	794	69.8114	0.171285
R04	69	F	721	226.737	119	57.2059	34	840	170.913	0.141667
R04	69	M	698	98.0169	124	24.0807	74	823	76.3774	0.150668
R04	70	F	711	220.374	120	56.9448	36	832	164.804	0.144231
R04	70	M	700	91.5461	124	23.3987	79	825	70.995	0.150303
R04	71	F	712	215.881	122	54.2557	31	835	162.325	0.146108
R04	71	M	671	89.2596	131	22.3133	67	802	69.4694	0.163342
R04	72	F	633	261.513	140	64.4238	37	774	197.73	0.180879
R04	72	M	602	90.2973	148	22.5339	82	750	69.8221	0.197333
R04	73	F	714	225.884	121	57.3084	37	836	169.409	0.144737
R04	73	M	638	73.5056	137	18.2773	81	776	58.6253	0.176546
R04	74	F	676	243.887	131	60.8127	34	808	183.913	0.162129
R04	74	M	658	112.548	136	31.1463	75	795	83.7474	0.171069
R04	75	F	639	259.944	141	62.4446	38	780	198.488	0.180769
R04	75	M	605	95.092	150	24.1674	82	755	73.8907	0.198675
R04	76	F	704	253.043	122	62.501	39	827	191.117	0.147521
R04	76	M	640	88.3435	139	21.9818	86	779	69.2374	0.178434
R04	77	F	721	229.645	116	55.6088	33	837	174.871	0.13859
R04	77	M	691	89.1403	124	22.3045	73	816	69.1261	0.151961
R04	78	F	653	259.506	133	61.9443	34	787	198.098	0.168996
R04	78	M	587	95.8862	153	25.1089	75	741	73.7198	0.206478
R04	79	F	720	225.278	117	56.773	37	838	169.253	0.139618
R04	79	M	688	99.1056	127	25.2483	81	815	76.2467	0.155828
R04	80	F	744	237.624	111	58.2261	37	855	180.315	0.129825
R04	80	M	714	102.523	120	27.0333	81	834	78.0006	0.143885
R04	81	F	666	243.11	131	60.6527	37	798	183.34	0.16416
R04	81	M	620	88.4364	142	21.2616	82	763	69.4976	0.186107
R04	82	F	677	230.267	133	58.465	34	811	172.792	0.163995
R04	82	M	649	72.1158	135	18.8296	75	785	56.8799	0.171975
R04	83	F	714	211.846	122	53.6974	32	837	159.206	0.145759
R04	83	M	702	66.2382	122	17.1341	68	825	52.6534	0.147879
R04	84	F	662	228.957	134	57.1761	33	797	172.993	0.16813
R04	84	M	638	67.7065	138	19.7344	73	777	51.0682	0.177606
R04	85	F	736	257.197	115	63.2804	37	851	195.269	0.135135
R04	85	M	679	110.312	128	27.7799	82	808	83.9627	0.158416
R04	86	F	634	248.062	142	63.3591	38	776	185.529	0.18299
R04	86	M	583	97.9752	156	24.7142	82	739	75.8384	0.211096
R04	87	F	640	273.241	141	68.5504	37	782	205.399	0.180307
R04	87	M	575	103.48	156	26.3135	82	731	80.0743	0.213406
R04	88	F	754	220.758	112	56.9149	37	867	165.05	0.129181
R04	88	M	709	78.2599	120	20.435	82	831	60.2564	0.144404
R04	89	F	812	208.014	95	49.9812	32	908	159.169	0.104626
R04	89	M	799	73.7155	98	18.5818	69	898	57.2042	0.109131
R04	90	F	724	227.878	118	58.7271	35	842	170.503	0.140143
R04	90	M	716	87.4354	119	20.4269	75	837	68.9632	0.142174
R04	91	F	632	248.688	140	63.4489	30	773	186.131	0.181113
R04	91	M	599	94.8569	152	23.3841	65	751	74.0482	0.202397
R04	92	F	710	214.853	122	53.7508	41	833	161.846	0.146459
R04	92	M	670	60.4624	129	13.9225	88	800	50.1298	0.16125
R04	93	F	667	237.247	135	62.0227	42	804	176.043	0.16791
R04	93	M	634	108.723	141	27.3046	90	776	83.574	0.181701
R04	94	F	635	256.32	141	64.0984	30	777	192.898	0.181467
R04	94	M	592	102.102	152	26.8629	65	745	77.9232	0.204027
R04	95	F	747	237.103	112	60.536	42	861	177.621	0.130081
R04	95	M	690	84.7077	125	20.8247	90	816	66.7774	0.153186
R04	96	F	739	224.199	114	55.4331	33	854	169.463	0.133489
R04	96	M	725	98.6133	117	24.2427	72	843	75.7367	0.13879
R04	97	F	612	248.833	147	63.3952	37	759	186.435	0.193676
R04	97	M	581	94.2203	153	23.255	82	735	73.1297	0.208163
R04	98	F	809	223.049	98	55.615	34	908	168.243	0.10793
R04	98	M	754	100.211	109	25.6053	73	863	76.4814	0.126304
R04	99	F	697	234.578	125	62.4811	32	823	173.079	0.151883
R04	99	M	675	92.8091	131	23.2347	69	807	71.5627	0.16233
R04	100	F	778	222.578	103	52.4394	32	883	171.019	0.116648
R04	100	M	793	98.0873	100	23.8769	69	894	76.4221	0.111857
R05	1	F	693	251.039	127	63.2016	31	821	188.846	0.154689
R05	1	M	651	72.9714	136	19.237	67	788	56.4475	0.172589
R05	2	F	683	230.306	128	56.8881	30	812	174.56	0.157635
R05	2	M	671	72.0344	130	17.2877	66	802	57.1103	0.162095
R05	3	F	659	263.079	136	65.2305	40	796	198.573	0.170854
R05	3	M	604	75.9585	147	20.2191	87	753	59.5837	0.195219
R05	4	F	629	267.272	144	65.695	36	773	202.368	0.186287
R05	4	M	575	86.2116	155	23.237	77	731	65.7779	0.212038
R05	5	F	635	267.522	141	68.5034	41	777	199.998	0.181467
R05	5	M	579	77.7207	153	20.7047	90	733	59.4448	0.208731
R05	6	F	636	241.067	141	61.7425	31	778	180.193	0.181234
R05	6	M	579	95.8199	156	25.8306	68	737	72.8998	0.211669
R05	7	F	767	222.666	109	54.4833	34	877	169.353	0.124287
R05	7	M	694	62.2059	125	16.7318	74	820	48.3951	0.152439
R05	8	F	732	233.473	116	57.2306	32	849	177.01	0.136631
R05	8	M	699	68.7322	125	17.055	70	825	55.1086	0.151515
R05	9	F	582	251.806	153	62.6745	34	736	190.042	0.20788
R05	9	M	508	104.924	171	26.7319	73	679	80.2093	0.251841
R05	10	F	601	257.029	148	65.2838	39	750	192.675	0.197333
R05	10	M	543	71.7966	166	19.1515	86	710	55.0915	0.233803
R05	11	F	687	239.577	127	60.2746	32	815	180.077	0.155828
R05	11	M	635	80.7223	138	20.5488	71	774	62.9144	0.178295
R05	12	F	573	244.513	157	61.9299	40	731	183.646	0.214774
R05	12	M	516	80.8426	172	21.2584	87	689	62.1408	0.249637
R05	13	F	667	236.264	132	61.0292	39	800	176.727	0.165
R05	13	M	654	83.8551	135	20.5983	85	789	66.1582	0.171103
R05	14	F	648	260.705	139	64.895	30	788	197.131	0.176396
R05	14	M	585	67.7837	153	17.5539	64	739	52.9465	0.207037
R05	15	F	600	245.07	149	62.3201	41	750	183.485	0.198667
R05	15	M	553	80.0459	160	21.0515	90	714	62.3793	0.22409
R05	16	F	647	241.339	136	60.1367	36	784	182.236	0.173469
R05	16	M	607	91.4259	147	23.0724	79	755	71.2404	0.194702
R05	17	F	733	246.469	117	61.6458	31	851	185.78	0.137485
R05	17	M	712	81.332	123	20.2494	68	835	63.844	0.147305
R05	18	F	585	259.769	156	70.0576	33	742	190.962	0.210243
R05	18	M	502	74.7452	175	22.3623	72	678	55.8444	0.258112
R05	19	F	709	229.948	123	56.5867	30	833	174.236	0.147659
R05	19	M	673	79.1882	131	19.118	64	805	62.4995	0.162733
R05	20	F	781	214.882	103	52.5345	35	884	163.196	0.116516
R05	20	M	736	78.0054	113	18.4609	77	851	61.4995	0.132785
R05	21	F	628	215.961	140	52.9961	41	768	163.79	0.182292
R05	21	M	618	84.1227	144	21.8127	90	763	65.1752	0.188729
R05	22	F	754	244.539	110	59.3003	32	866	186.106	0.127021
R05	22	M	705	62.8597	122	15.8736	71	828	49.9099	0.147343
R05	23	F	777	215.319	105	52.4465	31	883	164.084	0.118913
R05	23	M	740	59.6058	113	14.9496	68	854	47.8571	0.132319
R05	24	F	588	251.847	152	62.5715	38	741	190.184	0.205128
R05	24	M	567	124.336	158	32.0255	83	726	94.0818	0.217631
R05	25	F	561	265.776	158	64.5499	36	720	202.15	0.219444
R05	25	M	517	84.9089	172	22.7106	77	689	64.9243	0.249637
R05	26	F	650	243.978	140	63.6437	30	791	181.278	0.176991
R05	26	M	608	79.8389	148	22.0776	64	757	60.255	0.195509
R05	27	F	653	239.403	137	60.2655	36	791	180.073	0.173198
R05	27	M	615	86.2979	145	22.86	77	761	65.7056	0.190539
R05	28	F	615	273.946	148	68.292	30	764	206.149	0.193717
R05	28	M	548	67.4558	162	19.831	65	710	50.8426	0.228169
R05	29	F	626	286.553	142	70.1662	37	769	217.328	0.184655
R05	29	M	512	87.9095	172	21.7959	79	685	68.4174	0.251095
R05	30	F	547	251.895	163	65.8716	31	711	187.104	0.229255
R05	30	M	512	76.1808	172	20.0053	67	685	58.8671	0.251095
R05	31	F	766	254.613	109	63.2281	40	875	192.135	0.124571
R05	31	M	701	79.6367	123	18.7288	86	825	64.1893	0.149091
R05	32	F	705	247.966	124	62.3838	35	830	186.618	0.149398
R05	32	M	666	93.1666	133	22.2322	75	800	73.7203	0.16625
R05	33	F	774	220.323	107	55.628	41	881	165.812	0.121453
R05	33	M	725	72.8062	116	18.0091	90	842	58.1767	0.137767
R05	34	F	693	264.456	127	64.999	41	821	200.295	0.154689
R05	34	M	613	81.1306	144	20.4377	89	758	63.1882	0.189974
R05	35	F	615	248.298	148	62.5051	32	764	186.556	0.193717
R05	35	M	527	98.0719	168	26.1813	68	695	75.1381	0.241727
R05	36	F	614	270.995	150	68.0136	35	765	203.734	0.196078
R05	36	M	509	72.5534	172	19.567	77	682	55.5654	0.252199
R05	37	F	750	217.194	111	55.0413	35	862	162.827	0.12877
R05	37	M	735	65.8304	115	16.6158	75	851	51.8202	0.135135
R05	38	F	685	249.478	128	61.8424	39	814	188.398	0.157248
R05	38	M	660	84.6637	134	20.4606	85	794	67.2369	0.168766
R05	39	F	702	238.098	123	59.4477	39	826	179.561	0.14891
R05	39	M	660	86.1216	135	22.7898	86	795	65.9609	0.169811
R05	40	F	742	214.42	117	56.4935	32	860	159.061	0.136047
R05	40	M	719	82.9883	119	22.1575	69	839	64.1326	0.141836
R05	41	F	606	283.531	147	71.4746	39	754	213.061	0.19496
R05	41	M	525	93.2739	169	23.2319	86	695	72.378	0.243165
R05	42	F	705	234.285	123	58.0401	40	829	176.944	0.148372
R05	42	M	684	80.4718	128	19.494	86	813	63.7941	0.157442
R05	43	F	714	215.87	119	53.0916	36	834	163.47	0.142686
R05	43	M	677	83.2196	129	21.0331	78	807	65.4296	0.159851
R05	44	F	653	299.992	138	73.2141	32	792	227.543	0.174242
R05	44	M	563	110.503	160	28.3251	71	724	84.9934	0.220994
R05	45	F	743	225.399	115	56.9491	35	859	169.442	0.133877
R05	45	M	699	74.5617	124	18.996	75	824	58.4214	0.150485
R05	46	F	681	236.471	130	60.2704	30	812	176.956	0.160099
R05	46	M	666	83.0525	133	20.287	65	799	64.4347	0.166458
R05	47	F	699	243.264	125	60.3553	32	825	183.337	0.151515
R05	47	M	668	76.4426	131	17.4385	70	800	60.99	0.16375
R05	48	F	588	258.298	151	65.5184	31	741	193.795	0.203779
R05	48	M	544	110.021	165	26.5049	66	710	84.9909	0.232394
R05	49	F	699	219.326	125	56.8392	31	824	163.862	0.151699
R05	49	M	666	80.1148	130	19.8323	67	797	64.1405	0.163112
R05	50	F	580	247.828	156	63.392	31	737	186.062	0.211669
R05	50	M	544	106.77	164	25.9871	67	709	82.8255	0.231312
R05	51	F	680	252.342	129	62.1479	37	810	191.392	0.159259
R05	51	M	628	66.1679	143	16.6494	80	772	52.6745	0.185233
R05	52	F	688	246.589	127	59.8977	32	816	187.816	0.155637
R05	52	M	634	90.146	140	22.5107	68	775	69.9146	0.180645
R05	53	F	616	247.482	145	60.2461	30	762	188.317	0.190289
R05	53	M	612	96.6016	148	24.418	65	761	74.3122	0.194481
R05	54	F	625	307.486	146	75.3961	37	772	233.168	0.189119
R05	54	M	530	85.8916	169	23.5692	80	700	64.9436	0.241429
R05	55	F	613	218.975	148	55.8443	39	761	163.953	0.194481
R05	55	M	634	94.2019	142	22.7718	86	777	74.7068	0.182754
R05	56	F	593	239.199	152	61.3323	33	746	178.634	0.203753
R05	56	M	566	61.358	158	15.6596	73	725	49.7923	0.217931
R05	57	F	736	175.195	112	44.0232	32	849	132.253	0.13192
R05	57	M	745	69.7694	111	17.2029	70	857	55.2968	0.129522
R05	58	F	709	263.14	122	63.3864	40	832	200.624	0.146635
R05	58	M	658	74.5261	133	16.6523	88	791	60.9338	0.168142
R05	59	F	610	279.635	147	69.7558	39	757	210.856	0.194188
R05	59	M	516	79.9465	170	19.753	84	687	62.9445	0.247453
R05	60	F	740	250.586	115	62.2954	37	855	189.524	0.134503
R05	60	M	680	75.8834	130	19.9881	80	811	57.9719	0.160296
R05	61	F	615	256.282	148	65.3005	31	765	192.307	0.193464
R05	61	M	543	91.0938	164	23.4404	67	708	69.9061	0.231638
R05	62	F	676	249.861	133	64.0894	33	810	186.626	0.164198
R05	62	M	594	70.8359	151	18.3132	73	746	55.9532	0.202413
R05	63	F	659	237.393	136	58.7274	41	796	179.809	0.170854
R05	63	M	614	78.2695	144	20.5096	88	759	60.3568	0.189723
R05	64	F	582	276.207	157	68.2416	41	739	209.033	0.212449
R05	64	M	530	80.2401	168	20.9143	89	699	62.3863	0.240343
R05	65	F	681	247.059	128	61.6177	40	810	186.597	0.158025
R05	65	M	658	84.3592	133	22.0094	88	792	65.1416	0.167929
R05	66	F	648	249.636	135	61.3941	39	784	189.406	0.172194
R05	66	M	620	97.9583	145	25.1199	86	766	75.2733	0.189295
R05	67	F	587	239.963	155	61.3007	42	744	179.884	0.208333
R05	67	M	563	96.8673	159	25.8887	91	723	73.6392	0.219917
R05	68	F	688	233.535	128	58.5684	32	817	176.017	0.156671
R05	68	M	619	71.2993	143	17.3926	71	763	56.4747	0.187418
R05	69	F	705	233.953	121	56.0552	34	827	178.55	0.146312
R05	69	M	649	72.8387	138	20.148	74	788	56.1718	0.175127
R05	70	F	732	213.69	116	53.5023	39	850	161.293	0.136471
R05	70	M	698	76.5086	125	20.8457	86	823	58.9504	0.151883
R05	71	F	717	223.365	120	57.0421	40	838	166.983	0.143198
R05	71	M	682	87.3909	128	22.3657	87	811	67.1045	0.15783
R05	72	F	559	256.8	162	65.6519	30	722	191.985	0.224377
R05	72	M	532	98.8312	169	27.9245	66	702	73.1644	0.240741
R05	73	F	713	219.221	120	53.8758	34	833	166.355	0.144058
R05	73	M	700	76.9182	123	18.2015	74	824	60.7998	0.149272
R05	74	F	747	222.166	112	56.3293	35	860	166.658	0.130233
R05	74	M	701	69.7802	124	16.8874	76	826	55.3658	0.150121
R05	75	F	728	226.22	118	55.9988	37	847	171.389	0.139315
R05	75	M	699	73.9375	123	18.3029	80	823	57.6487	0.149453
R05	76	F	615	276.951	147	69.866	33	763	207.871	0.192661
R05	76	M	512	74.1059	171	18.5092	72	683	58.8878	0.250366
R05	77	F	751	216.898	110	53.6275	34	862	164.477	0.12761
R05	77	M	758	73.7728	110	17.569	75	868	58.0706	0.126728
R05	78	F	765	220.563	106	54.8229	34	872	166.844	0.12156
R05	78	M	749	67.7085	111	17.8065	73	860	53.1349	0.12907
R05	79	F	652	256.185	136	62.946	30	788	194.29	0.172589
R05	79	M	573	76.7835	154	19.3084	64	728	60.8651	0.211538
R05	80	F	731	234.202	115	56.4024	34	847	178.72	0.135773
R05	80	M	697	90.8026	125	21.8759	73	823	71.3201	0.151883
R05	81	F	636	263.003	141	69.339	33	778	195.081	0.181234
R05	81	M	586	105.572	153	25.7051	73	740	81.8796	0.206757
R05	82	F	642	286.219	140	71.7905	34	784	214.983	0.178571
R05	82	M	548	82.3307	162	19.2737	74	711	65.3092	0.227848
R05	83	F	621	220.835	143	54.9834	39	765	166.681	0.186928
R05	83	M	602	73.4871	149	17.801	84	752	58.1167	0.198138
R05	84	F	613	265.97	147	67.4129	31	761	199.508	0.193167
R05	84	M	521	60.6463	169	18.3652	67	691	46.1569	0.244573
R05	85	F	574	267.29	155	67.0986	36	731	201.389	0.212038
R05	85	M	507	80.495	174	20.9024	79	682	62.7388	0.255132
R05	86	F	694	234.921	127	59.3622	38	822	176.245	0.154501
R05	86	M	651	70.1379	136	18.1058	83	788	55.1104	0.172589
R05	87	F	748	217.531	112	53.3671	38	861	165.142	0.130081
R05	87	M	728	78.5674	115	19.406	83	844	61.441	0.136256
R05	88	F	699	214.765	126	54.2994	31	826	161.462	0.152542
R05	88	M	687	93.3852	127	22.8172	67	814	72.2143	0.15602
R05	89	F	578	281.784	156	69.5014	30	735	213.51	0.212245
R05	89	M	527	82.2529	169	21.2041	66	698	63.9431	0.24212
R05	90	F	660	274.816	137	71.0058	31	799	204.864	0.171464
R05	90	M	551	110.672	162	28.9272	68	713	83.6784	0.227209
R05	91	F	619	256.232	146	65.3747	39	766	192.031	0.190601
R05	91	M	569	86.8546	157	20.2571	86	727	69.2353	0.215956
R05	92	F	593	236.009	150	58.2914	31	743	178.453	0.201884
R05	92	M	572	85.597	157	22.0774	66	730	66.0771	0.215068
R05	93	F	733	222.379	116	55.6605	36	849	167.315	0.136631
R05	93	M	715	79.8609	120	20.3306	79	836	61.3772	0.143541
R05	94	F	725	245.619	120	59.1301	34	846	187.613	0.141844
R05	94	M	702	74.7141	124	19.0043	73	826	58.249	0.150121
R05	95	F	672	230.97	129	56.0118	32	803	175.664	0.160648
R05	95	M	647	68.1662	134	16.924	69	783	54.1741	0.171137
R05	96	F	784	222.376	101	53.8553	30	885	169.746	0.114124
R05	96	M	740	84.0461	114	21.1243	65	855	65.1515	0.133333
R05	97	F	641	234.801	139	59.0876	41	780	176.381	0.178205
R05	97	M	637	79.5933	140	20.7455	89	778	61.4424	0.179949
R05	98	F	639	242.683	141	60.7985	32	781	182.815	0.180538
R05	98	M	576	75.8375	154	20.0638	71	730	57.8156	0.210959
R05	99	F	565	248.213	159	63.6028	31	725	185.452	0.21931
R05	99	M	521	109.784	169	28.8097	68	692	83.1094	0.24422
R05	100	F	741	235.627	115	60.0501	41	857	176.593	0.134189
R05	100	M	694	58.4817	125	15.5676	90	820	46.1711	0.152439
R06	1	F	696	238.248	126	58.3772	40	822	180.632	0.153285
R06	1	M	676	81.9612	130	21.7948	86	806	62.5811	0.16129
R06	2	F	706	225.624	125	59.1384	31	831	167.159	0.150421
R06	2	M	683	77.2405	126	19.2766	67	810	60.6186	0.155556
R06	3	F	650	275.445	135	67.0103	34	786	209.174	0.171756
R06	3	M	591	93.9668	153	23.3513	74	745	72.3063	0.205369
R06	4	F	687	277.405	125	69.7921	39	813	208.124	0.153752
R06	4	M	617	94.885	146	24.644	84	765	72.5314	0.19085
R06	5	F	681	246.641	130	61.4506	33	812	185.998	0.160099
R06	5	M	615	95.3965	142	24.0215	73	758	73.5627	0.187335
R06	6	F	725	242.927	118	59.357	32	843	184.406	0.139976
R06	6	M	680	78.4012	129	21.0999	71	810	59.6152	0.159259
R06	7	F	775	212.283	106	55.1462	39	881	158.045	0.120318
R06	7	M	760	98.3276	110	26.1994	86	871	73.5351	0.126292
R06	8	F	685	278.835	128	68.6147	30	814	210.677	0.157248
R06	8	M	615	84.5448	146	22.2319	66	762	66.1481	0.191601
R06	9	F	606	224.148	151	58.3176	33	757	166.927	0.199472
R06	9	M	566	101.657	159	27.2871	73	726	76.433	0.219008
R06	10	F	714	232.972	121	58.4404	35	836	175.356	0.144737
R06	10	M	700	77.5961	125	19.8611	77	826	59.4154	0.151332
R06	11	F	662	268.73	132	67.7676	41	795	202.064	0.166038
R06	11	M	614	91.0834	145	21.7636	90	759	71.6463	0.191041
R06	12	F	633	258.258	140	64.6585	31	773	194.496	0.181113
R06	12	M	573	62.0687	154	17.4697	67	728	48.6167	0.211538
R06	13	F	714	245.626	121	63.1626	31	835	183.657	0.14491
R06	13	M	634	68.1551	141	17.1695	68	776	54.2375	0.181701
R06	14	F	727	249.967	113	62.6797	40	841	187.845	0.134364
R06	14	M	662	94.2918	133	22.7172	87	795	73.4694	0.167296
R06	15	F	714	272.509	120	67.5443	30	835	205.982	0.143713
R06	15	M	658	108.54	134	26.5023	66	793	84.3837	0.168979
R06	16	F	673	243.275	133	61.5621	35	807	182.887	0.164808
R06	16	M	628	82.201	143	20.6868	77	771	63.8377	0.185473
R06	17	F	753	227.482	108	55.4222	35	863	173.141	0.125145
R06	17	M	709	62.395	120	16.706	75	830	48.3037	0.144578
R06	18	F	574	266.525	157	68.3145	37	732	199.097	0.214481
R06	18	M	563	117.248	161	31.3622	82	725	88.613	0.222069
R06	19	F	642	267.688	139	69.1889	35	782	199.407	0.177749
R06	19	M	574	69.6141	158	19.1205	75	733	53.6407	0.215553
R06	20	F	652	235.326	135	58.6816	33	788	177.552	0.17132
R06	20	M	632	80.6517	141	18.6745	73	774	64.4661	0.182171
R06	21	F	688	222.343	123	56.2469	34	812	167.301	0.151478
R06	21	M	650	75.6274	136	17.9277	74	787	59.878	0.172808
R06	22	F	685	229.081	129	58.3837	35	815	171.564	0.158282
R06	22	M	659	74.8175	135	18.6565	77	795	60.0561	0.169811
R06	23	F	742	237.349	114	60.2349	39	857	178.107	0.133022
R06	23	M	688	82.8004	127	20.5412	84	816	65.4157	0.155637
R06	24	F	683	231.372	126	59.2896	33	810	173.463	0.155556
R06	24	M	646	82.2974	138	20.2002	72	784	64.3796	0.17602
R06	25	F	585	240.991	157	61.2527	39	742	180.346	0.21159
R06	25	M	546	82.1534	164	23.0484	86	710	61.4822	0.230986
R06	26	F	652	253.253	137	64.45	33	790	189.768	0.173418
R06	26	M	591	76.4958	150	21.1545	71	742	58.8119	0.202156
R06	27	F	839	218.072	89	52.1455	37	930	166.852	0.0956989
R06	27	M	779	87.5598	106	20.8305	81	886	69.3614	0.119639
R06	28	F	648	274.414	139	69.4689	39	788	205.671	0.176396
R06	28	M	566	100.706	156	26.0747	84	724	77.0428	0.21547
R06	29	F	688	253.362	128	63.7211	33	817	190.367	0.156671
R06	29	M	582	96.8871	154	24.6896	72	737	74.7078	0.208955
R06	30	F	778	229.212	107	58.393	35	886	171.652	0.120767
R06	30	M	751	76.1799	110	20.2772	76	861	58.3993	0.127758
R06	31	F	593	236.697	151	62.8729	38	744	175.595	0.202957
R06	31	M	570	79.2087	157	20.451	84	728	61.7712	0.215659
R06	32	F	787	207.545	103	51.1056	35	892	157.774	0.115471
R06	32	M	762	81.7629	108	20.021	75	871	63.8674	0.123995
R06	33	F	736	226.842	114	56.0438	39	850	171.51	0.134118
R06	33	M	708	64.0303	121	15.8171	85	830	50.8329	0.145783
R06	34	F	681	220.456	131	57.0528	37	812	164.084	0.16133
R06	34	M	660	89.8374	134	23.7631	81	795	68.8933	0.168553
R06	35	F	719	212.373	120	56.5869	31	840	156.88	0.142857
R06	35	M	699	84.4955	123	21.8809	67	823	64.9866	0.149453
R06	36	F	666	278.783	133	69.6166	40	800	209.968	0.16625
R06	36	M	614	99.3226	146	25.1486	87	761	76.1868	0.191853
R06	37	F	698	223.437	123	56.5981	34	821	167.864	0.149817
R06	37	M	656	83.5941	134	21.0149	73	791	64.4782	0.169406
R06	38	F	781	222.199	103	54.8838	33	884	168.107	0.116516
R06	38	M	737	72.1058	115	19.351	73	853	55.5321	0.134818
R06	39	F	814	202.821	95	50.535	31	910	153.245	0.104396
R06	39	M	761	77.719	107	19.1022	67	870	60.792	0.122989
R06	40	F	799	208.523	97	53.1446	39	897	156.129	0.108138
R06	40	M	748	63.5228	111	15.7903	86	860	51.2344	0.12907
R06	41	F	681	221.879	127	56.9488	31	809	165.91	0.156984
R06	41	M	668	73.7407	131	19.3202	66	800	57.0597	0.16375
R06	42	F	757	201.642	106	51.0441	35	864	151.678	0.122685
R06	42	M	759	77.2451	109	19.3593	75	868	60.3394	0.125576
R06	43	F	622	257.905	145	66.7032	34	767	192.085	0.189048
R06	43	M	544	106.243	165	27.4688	75	710	80.5579	0.232394
R06	44	F	645	261.193	140	66.8797	41	786	195.009	0.178117
R06	44	M	555	79.364	162	20.487	88	718	61.4181	0.225627
R06	45	F	758	224.703	111	55.1435	37	870	170.645	0.127586
R06	45	M	707	81.004	122	20.4652	80	829	63.2412	0.147165
R06	46	F	776	209.694	104	51.8275	31	882	158.424	0.117914
R06	46	M	776	80.5499	103	21.7009	66	881	60.686	0.116913
R06	47	F	778	219.643	104	55.0322	32	883	165.35	0.11778
R06	47	M	729	69.8991	117	16.9014	68	847	55.5499	0.138135
R06	48	F	675	241.364	132	63.518	36	808	178.995	0.163366
R06	48	M	639	100.374	140	25.6074	78	779	76.6356	0.179718
R06	49	F	705	252.656	124	63.2372	39	830	190.404	0.149398
R06	49	M	665	80.7522	132	19.9788	85	798	63.0105	0.165414
R06	50	F	632	256.271	143	63.5774	37	776	193.323	0.184278
R06	50	M	559	72.3691	159	19.1034	80	719	55.9705	0.22114
R06	51	F	635	236.427	138	56.55	36	774	180.347	0.178295
R06	51	M	610	92.5252	148	22.9583	77	759	71.7499	0.194993
R06	52	F	627	280.359	143	72.1082	31	771	209.045	0.185473
R06	52	M	536	72.0151	167	18.7954	68	704	56.3805	0.237216
R06	53	F	692	229.272	124	55.8492	31	816	174.701	0.151961
R06	53	M	679	70.5657	130	16.5274	67	811	56.9627	0.160296
R06	54	F	672	224.428	131	56.858	32	804	168.898	0.162935
R06	54	M	642	94.0103	138	23.6347	70	781	73.0029	0.176697
R06	55	F	648	240.015	137	59.6063	36	786	181.536	0.1743
R06	55	M	617	92.5314	143	23.9767	78	761	70.9749	0.187911
R06	56	F	694	248.176	126	62.506	33	821	186.609	0.153471
R06	56	M	609	82.9808	148	21.1146	72	757	65.2157	0.195509
R06	57	F	635	271.282	143	70.2246	30	778	201.993	0.183805
R06	57	M	562	78.7607	159	19.555	66	723	62.2078	0.219917
R06	58	F	751	238.302	111	56.5791	32	863	182.736	0.128621
R06	58	M	703	77.3321	123	20.0296	68	828	59.4915	0.148551
R06	59	F	595	272.655	155	68.9782	40	750	204.374	0.206667
R06	59	M	524	82.0185	169	20.6818	86	693	64.6871	0.243867
R06	60	F	604	266.139	149	66.9874	35	753	199.607	0.197875
R06	60	M	543	108.327	165	27.3309	77	710	83.6906	0.232394
R06	61	F	678	221.668	129	52.9216	32	808	169.318	0.159653
R06	61	M	649	86.5297	137	22.779	71	787	66.3337	0.174079
R06	62	F	720	238.273	118	60.7614	32	838	178.447	0.140811
R06	62	M	671	74.1288	132	20.5836	69	804	56.7789	0.164179
R06	63	F	730	230.24	116	56.4401	32	847	175.095	0.136954
R06	63	M	671	77.4627	129	19.3221	70	801	60.6189	0.161049
R06	64	F	696	210.338	122	52.104	31	819	159.029	0.148962
R06	64	M	699	93.1476	122	22.8506	68	822	72.3188	0.148418
R06	65	F	775	205.4	107	53.6142	30	883	152.485	0.121178
R06	65	M	758	69.5867	110	16.803	65	869	54.9615	0.126582
R06	66	F	729	247.532	120	62.163	30	850	186.322	0.141176
R06	66	M	672	58.4625	129	15.4055	66	801	47.0956	0.161049
R06	67	F	633	258.464	143	66.3052	39	776	192.516	0.184278
R06	67	M	590	113.98	152	28.7448	85	744	87.3577	0.204301
R06	68	F	763	223.721	108	55.3231	31	872	169.34	0.123853
R06	68	M	709	69.8916	120	18.3924	67	830	54.3148	0.144578
R06	69	F	751	232.003	112	56.8024	30	864	176.029	0.12963
R06	69	M	733	72.9435	115	18.2028	66	849	57.7253	0.135453
R06	70	F	600	237.694	149	62.6253	31	749	176.622	0.198932
R06	70	M	537	83.9107	165	20.0173	67	703	67.2294	0.234708
R06	71	F	624	237.654	145	61.5548	42	770	177.077	0.188312
R06	71	M	598	85.9766	150	21.7031	90	748	67.1404	0.200535
R06	72	F	611	255.484	149	64.8247	34	760	191.823	0.196053
R06	72	M	561	91.0731	160	22.9932	75	722	70.7643	0.221607
R06	73	F	700	208.83	124	51.5523	32	825	158.134	0.150303
R06	73	M	683	97.8102	129	23.3372	70	813	76.7257	0.158672
R06	74	F	721	213.426	118	54.6329	35	840	159.559	0.140476
R06	74	M	719	88.1897	119	21.9611	77	839	68.365	0.141836
R06	75	F	675	271.746	132	66.7642	33	809	206.16	0.163164
R06	75	M	603	66.4369	147	17.6442	73	751	52.7102	0.195739
R06	76	F	588	242.34	152	59.8536	32	740	183.908	0.205405
R06	76	M	562	96.3708	160	25.9551	68	723	72.1916	0.2213
R06	77	F	630	269.431	144	68.0362	30	775	202.249	0.185806
R06	77	M	566	106.093	156	26.0938	65	723	82.006	0.215768
R06	78	F	802	191.118	99	47.9702	39	902	143.874	0.109756
R06	78	M	778	57.6009	104	14.0894	86	882	45.9845	0.117914
R06	79	F	625	265.037	147	66.2321	37	772	199.986	0.190415
R06	79	M	564	98.9905	159	27.0864	79	724	75.005	0.219613
R06	80	F	597	254.905	153	64.2032	30	750	191.873	0.204
R06	80	M	559	105.229	161	26.8906	66	721	80.9095	0.223301
R06	81	F	739	227.435	118	57.257	33	858	171.581	0.137529
R06	81	M	713	79.6459	121	19.5491	71	835	62.084	0.14491
R06	82	F	821	200.703	93	46.4075	36	915	155.27	0.101639
R06	82	M	760	77.5805	107	19.8385	77	868	60.9185	0.123272
R06	83	F	653	244.489	141	63.5627	30	795	182.267	0.177358
R06	83	M	579	75.0465	157	21.3252	66	737	57.8432	0.213026
R06	84	F	666	257.774	136	67.6583	33	803	191.238	0.169365
R06	84	M	640	89.8226	140	23.5556	72	780	68.8863	0.179487
R06	85	F	713	223.678	123	55.7503	30	837	168.625	0.146953
R06	85	M	667	83.6647	133	19.5774	64	800	66.0142	0.16625
R06	86	F	673	274.649	132	67.0006	32	806	209.073	0.163772
R06	86	M	594	91.6491	151	20.807	71	746	73.607	0.202413
R06	87	F	742	231.75	116	58.6989	41	859	174.23	0.135041
R06	87	M	681	75.7643	127	18.2162	89	809	60.0871	0.156984
R06	88	F	610	254.264	147	64.3728	37	758	190.998	0.193931
R06	88	M	588	109.193	154	29.4209	82	742	81.8132	0.207547
R06	89	F	664	262.796	135	64.744	31	799	198.787	0.168961
R06	89	M	609	104.756	146	26.1685	68	757	79.9591	0.192867
R06	90	F	698	251.15	130	64.1202	30	828	187.941	0.157005
R06	90	M	628	82.5202	141	20.6275	66	770	64.2774	0.183117
R06	91	F	672	221.981	132	55.8228	31	805	166.685	0.163975
R06	91	M	652	92.5964	137	23.4104	67	790	71.595	0.173418
R06	92	F	728	215.568	118	54.244	35	847	162.818	0.139315
R06	92	M	699	94.939	124	22.9919	77	824	74.2274	0.150485
R06	93	F	769	210.538	107	52.1931	30	876	159.5	0.122146
R06	93	M	754	73.8343	111	17.0593	66	865	59.2354	0.128324
R06	94	F	744	235.043	112	56.6671	39	856	179.036	0.130841
R06	94	M	693	78.0776	124	19.0402	85	817	61.1461	0.151775
R06	95	F	754	235.243	111	59.6269	33	866	176.511	0.128176
R06	95	M	713	88.489	122	22.6957	71	835	67.9868	0.146108
R06	96	F	669	253.011	133	62.9072	33	802	191.244	0.165835
R06	96	M	588	96.5279	151	24.5313	71	739	74.7639	0.20433
R06	97	F	672	249.878	134	60.4881	30	807	190.369	0.166047
R06	97	M	628	96.6824	144	25.7979	64	773	73.2225	0.186287
R06	98	F	752	224.029	111	55.7869	34	864	169.25	0.128472
R06	98	M	717	98.5455	119	24.4149	75	837	75.7377	0.142174
R06	99	F	673	275.385	131	71.511	30	805	204.737	0.162733
R06	99	M	559	60.704	159	16.5161	65	719	47.7424	0.22114
R06	100	F	708	229.983	125	59.6608	37	834	171.304	0.14988
R06	100	M	656	93.6013	133	22.7287	80	789	73.263	0.168568
R07	1	F	661	251.202	130	60.723	36	792	191.261	0.164141
R07	1	M	567	81.9182	158	18.4566	77	726	65.9921	0.217631
R07	2	F	677	255.875	132	63.239	32	809	193.801	0.163164
R07	2	M	635	74.6833	140	19.9271	69	776	56.8542	0.180412
R07	3	F	666	243.269	132	58.9158	31	799	185.047	0.165207
R07	3	M	643	111.419	138	26.6835	67	782	86.79	0.176471
R07	4	F	704	243.647	121	62.5679	30	826	181.742	0.146489
R07	4	M	648	82.3761	138	20.8132	65	787	64.2762	0.175349
R07	5	F	632	280.422	142	70.657	31	775	210.74	0.183226
R07	5	M	550	81.4702	162	20.6866	67	713	63.268	0.227209
R07	6	F	645	255.878	141	64.093	30	787	192.309	0.179161
R07	6	M	610	96.1568	148	22.1541	66	758	76.0913	0.195251
R07	7	F	625	263.249	143	68.0923	33	769	196.235	0.185956
R07	7	M	561	59.5729	160	16.1557	73	722	46.9797	0.221607
R07	8	F	697	233.633	126	59.2975	32	824	175.174	0.152913
R07	8	M	604	83.8308	148	21.5688	69	754	64.9273	0.196286
R07	9	F	669	244.976	131	62.5009	36	801	183.716	0.163546
R07	9	M	615	85.3363	143	20.8011	78	759	66.7911	0.188406
R07	10	F	652	257.352	138	66.8049	32	791	191.453	0.174463
R07	10	M	564	75.8922	158	20.2067	68	723	58.2463	0.218534
R07	11	F	680	231.655	130	60.6264	32	811	171.847	0.160296
R07	11	M	623	86.3092	142	20.6624	70	766	68.1538	0.185379
R07	12	F	570	251.582	153	61.7296	30	724	190.765	0.211326
R07	12	M	577	120.588	154	31.0955	65	732	91.4906	0.210383
R07	13	F	638	232.225	138	57.9384	31	777	175.466	0.177606
R07	13	M	613	93.8329	145	23.2374	68	759	72.1683	0.191041
R07	14	F	577	243.239	155	63.253	30	733	181.033	0.21146
R07	14	M	563	118.192	160	31.0814	66	724	89.2816	0.220994
R07	15	F	816	209.707	93	52.1025	32	910	158.338	0.102198
R07	15	M	775	81.3363	105	19.5326	71	881	63.629	0.119183
R07	16	F	705	245.403	123	60.8058	41	828	185.705	0.148551
R07	16	M	656	87.6968	134	21.1904	90	791	68.91	0.169406
R07	17	F	674	209.772	129	53.3139	33	803	158.154	0.160648
R07	17	M	656	93.2382	134	23.1169	72	791	73.391	0.169406
R07	18	F	682	250.384	129	61.8397	34	811	189.264	0.159063
R07	18	M	640	91.1535	140	23.8754	74	781	69.434	0.179257
R07	19	F	670	254.307	131	62.1793	34	802	193.121	0.163342
R07	19	M	620	102.329	145	27.286	74	765	77.1262	0.189542
R07	20	F	593	261.36	150	64.1845	36	744	198.059	0.201613
R07	20	M	569	76.9468	157	19.5823	79	727	60.642	0.215956
R07	21	F	693	249.644	129	62.832	37	823	187.648	0.156744
R07	21	M	652	96.0754	136	23.5706	79	788	75.295	0.172589
R07	22	F	603	245.735	148	62.5569	34	751	184.328	0.197071
R07	22	M	595	111.22	152	28.3196	74	748	84.9932	0.203209
R07	23	F	744	224.813	115	55.6083	33	860	170.098	0.133721
R07	23	M	668	87.2435	132	22.5678	71	800	67.1565	0.165
R07	24	F	650	263.547	138	66.6541	30	788	197.749	0.175127
R07	24	M	565	87.1284	157	21.7033	65	723	68.0062	0.217151
R07	25	F	657	259.546	134	66.4001	42	791	194.039	0.169406
R07	25	M	602	91.9907	149	23.3598	90	752	70.8675	0.198138
R07	26	F	791	208.128	99	51.4867	33	892	157.647	0.110987
R07	26	M	768	49.8227	106	12.8121	72	874	41.2361	0.121281
R07	27	F	639	240.624	140	62.0035	36	780	179.542	0.179487
R07	27	M	584	98.168	152	24.0597	78	738	76.5235	0.205962
R07	28	F	752	251.159	114	62.7242	33	866	189.247	0.13164
R07	28	M	685	68.9802	128	18.1515	71	814	53.1814	0.157248
R07	29	F	713	215.104	121	54.8765	39	835	161.642	0.14491
R07	29	M	701	81.3957	122	19.329	85	824	63.8934	0.148058
R07	30	F	726	279.423	116	68.7137	30	843	211.097	0.137604
R07	30	M	624	98.6601	142	22.9881	66	767	78.5293	0.185137
R07	31	F	738	185.477	112	45.148	32	850	141.214	0.131765
R07	31	M	754	74.9215	110	19.394	71	865	58.1871	0.127168
R07	32	F	689	226.493	123	54.8366	38	813	172.478	0.151292
R07	32	M	653	102	136	24.7038	83	790	79.6269	0.172152
R07	33	F	657	242.649	136	61.5592	35	794	182.059	0.171285
R07	33	M	619	103.329	146	27.9116	77	766	77.4965	0.190601
R07	34	F	638	250.552	138	64.0819	35	777	187.802	0.177606
R07	34	M	573	77.9558	156	21.6174	76	729	59.8888	0.213992
R07	35	F	746	239.383	113	58.0813	35	860	181.781	0.131395
R07	35	M	693	83.2555	127	21.0521	76	820	64.878	0.154878
R07	36	F	694	244.516	126	62.401	33	820	182.688	0.153659
R07	36	M	642	103.767	137	25.286	71	780	80.79	0.175641
R07	37	F	685	244.313	129	62.8418	41	815	182.433	0.158282
R07	37	M	646	88.3551	138	21.5024	89	784	68.9253	0.17602
R07	38	F	670	238.365	131	59.2263	41	802	180.173	0.163342
R07	38	M	614	87.6642	144	21.4524	88	759	68.6503	0.189723
R07	39	F	763	236.241	108	57.0301	32	872	180.33	0.123853
R07	39	M	716	83.602	120	20.5762	71	837	65.0451	0.143369
R07	40	F	666	257.175	135	65.7048	33	802	192.62	0.168329
R07	40	M	600	88.2215	150	20.9536	73	751	69.6594	0.199734
R07	41	F	667	263.411	135	66.1727	33	802	198.191	0.168329
R07	41	M	623	87.2845	143	20.8003	73	767	68.1736	0.186441
R07	42	F	644	256.021	140	63.8857	32	786	192.936	0.178117
R07	42	M	598	98.5122	149	24.7919	68	748	76.1624	0.199198
R07	43	F	660	252.293	136	64.9382	33	798	188.041	0.170426
R07	43	M	592	89.7066	149	23.7282	72	742	68.0827	0.200809
R07	44	F	709	228.656	123	54.4388	31	833	175.308	0.147659
R07	44	M	718	90.721	119	21.5331	68	838	71.5901	0.142005
R07	45	F	619	263.928	144	65.3543	38	764	199.363	0.188482
R07	45	M	578	104.596	155	28.4703	82	735	78.3332	0.210884
R07	46	F	609	263.469	149	66.8991	37	758	198.055	0.19657
R07	46	M	566	78.6788	159	20.6036	79	726	61.3793	0.219008
R07	47	F	647	247.306	138	63.3567	35	786	184.836	0.175573
R07	47	M	621	104.691	145	24.6492	76	767	82.0155	0.189048
R07	48	F	603	248.39	150	63.9497	31	754	185.686	0.198939
R07	48	M	537	88.1633	167	23.6983	68	705	67.4824	0.236879
R07	49	F	617	248.377	146	61.5834	35	763	187.766	0.19135
R07	49	M	599	98.995	150	26.9821	77	750	73.9407	0.2
R07	50	F	658	238.479	132	58.051	33	791	181.315	0.166877
R07	50	M	650	89.4636	138	22.2145	71	788	69.6606	0.175127
R07	51	F	648	229.78	136	56.8441	37	785	174.08	0.173248
R07	51	M	625	83.9163	142	21.1288	82	768	65.1838	0.184896
R07	52	F	736	225.906	116	55.2607	38	853	171.412	0.135991
R07	52	M	739	86.437	115	21.92	83	855	66.7517	0.134503
R07	53	F	621	257.059	144	63.6218	39	766	194.234	0.18799
R07	53	M	575	90.2933	156	22.8749	86	732	69.9583	0.213115
R07	54	F	778	203.995	101	48.2236	31	880	156.766	0.114773
R07	54	M	756	71.7267	110	18.8615	66	867	55.4062	0.126874
R07	55	F	626	269.882	142	66.5602	39	768	204.465	0.184896
R07	55	M	566	100.632	158	25.7139	84	724	76.9984	0.218232
R07	56	F	626	238.178	143	59.2621	39	770	179.736	0.185714
R07	56	M	622	96.8252	144	25.5044	84	767	73.3891	0.187744
R07	57	F	759	223.93	108	56.0284	33	868	168.702	0.124424
R07	57	M	726	68.399	116	18.1156	72	843	53.4126	0.137604
R07	58	F	750	233.774	112	57.5526	37	863	177.105	0.12978
R07	58	M	716	84.3996	119	21.4943	81	835	65.4169	0.142515
R07	59	F	656	284.324	134	71.299	30	791	213.453	0.169406
R07	59	M	575	86.385	157	22.4851	66	732	66.5386	0.214481
R07	60	F	696	233.891	125	59.8689	37	822	175.026	0.152068
R07	60	M	672	81.6946	131	21.5557	79	804	62.581	0.162935
R07	61	F	635	260.693	142	65.9947	30	777	195.457	0.182754
R07	61	M	602	88.0392	149	24.9494	64	752	66.5449	0.198138
R07	62	F	646	232.007	139	57.1999	38	785	175.849	0.17707
R07	62	M	582	82.4726	154	22.4944	83	737	63.1575	0.208955
R07	63	F	636	272.269	140	67.922	36	776	205.159	0.180412
R07	63	M	588	105.095	154	28.1689	79	743	79.1347	0.207268
R07	64	F	592	242.977	155	61.8445	30	748	182.47	0.207219
R07	64	M	587	96.0528	154	22.6737	64	741	76.5287	0.207827
R07	65	F	752	217.068	110	53.5148	32	863	164.692	0.127462
R07	65	M	727	85.1854	117	21.373	71	845	65.5207	0.138462
R07	66	F	700	249.701	125	62.7065	30	826	187.517	0.151332
R07	66	M	622	73.1525	143	19.7686	66	766	55.9212	0.186684
R07	67	F	690	225.915	126	56.9241	36	817	170.207	0.154223
R07	67	M	633	72.7752	138	16.6444	78	772	58.9379	0.178756
R07	68	F	773	216.391	107	53.5466	42	880	163.948	0.121591
R07	68	M	750	77.6206	108	18.4	90	859	61.8451	0.125728
R07	69	F	648	287.07	139	72.2564	37	787	215.935	0.17662
R07	69	M	545	98.4411	164	26.6127	82	709	74.1757	0.231312
R07	70	F	675	255.856	129	64.5711	32	805	192.032	0.160248
R07	70	M	614	112.797	145	27.28	68	760	88.0009	0.190789
R07	71	F	740	209.488	115	52.0769	35	855	158.925	0.134503
R07	71	M	736	91.2514	116	21.9337	75	853	71.2596	0.135991
R07	72	F	641	283.728	141	70.9976	37	783	213.957	0.180077
R07	72	M	580	109.833	155	25.9811	82	736	85.855	0.210598
R07	73	F	768	219.328	108	54.2451	35	877	166.082	0.123147
R07	73	M	719	82.2607	120	20.5476	76	840	63.6534	0.142857
R07	74	F	723	224.982	117	55.8932	38	841	170.319	0.13912
R07	74	M	669	78.195	132	18.6404	84	802	61.9801	0.164589
R07	75	F	812	225.067	95	56.3132	40	908	169.614	0.104626
R07	75	M	764	78.9735	108	19.1053	88	873	62.2236	0.123711
R07	76	F	610	266.458	149	68.1279	37	760	199.303	0.196053
R07	76	M	563	101.381	160	27.8168	80	723	75.8136	0.2213
R07	77	F	698	240.949	126	58.7978	31	825	183.172	0.152727
R07	77	M	667	89.7532	131	20.5374	66	800	72.0301	0.16375
R07	78	F	673	271.284	134	68.3083	41	807	203.755	0.166047
R07	78	M	586	97.8185	152	24.2746	90	739	75.9864	0.205683
R07	79	F	649	225.619	135	58.0233	32	784	168.046	0.172194
R07	79	M	613	81.8423	146	21.7395	68	760	63.1868	0.192105
R07	80	F	622	277.454	145	67.8183	36	767	210.24	0.189048
R07	80	M	571	99.7424	156	24.3697	79	728	77.7444	0.214286
R07	81	F	723	229.486	118	58.0001	42	842	172.043	0.140143
R07	81	M	654	90.8119	136	21.9889	91	790	71.2951	0.172152
R07	82	F	594	258.143	151	66.7481	31	746	192.472	0.202413
R07	82	M	540	83.0865	164	23.0007	66	704	63.5511	0.232955
R07	83	F	716	221.719	120	55.2883	38	837	167.265	0.143369
R07	83	M	703	86.1893	122	22.6021	83	826	66.3932	0.1477
R07	84	F	725	227.826	117	56.7753	30	843	171.927	0.13879
R07	84	M	693	90.8894	126	20.7039	66	820	72.4776	0.153659
R07	85	F	595	264.351	151	68.1721	33	747	197.197	0.202142
R07	85	M	542	93.1402	165	23.4975	72	708	72.2246	0.233051
R07	86	F	787	216.272	99	52.9621	37	887	164.111	0.111612
R07	86	M	739	69.6782	113	16.7049	81	853	55.244	0.132474
R07	87	F	749	223.718	111	56.0317	37	861	168.787	0.12892
R07	87	M	745	71.0437	113	17.3632	82	859	55.7937	0.131548
R07	88	F	537	234.31	168	61.6428	34	706	173.791	0.23796
R07	88	M	546	115.554	164	30.0169	74	711	87.3052	0.230661
R07	89	F	674	254.104	132	63.0778	37	807	192.053	0.163569
R07	89	M	640	98.7767	138	23.4367	79	779	77.9574	0.17715
R07	90	F	679	261.334	130	64.7776	37	809	197.833	0.160692
R07	90	M	582	87.6648	152	22.7504	79	735	66.8415	0.206803
R07	91	F	626	248.6	141	62.3595	34	768	187.611	0.183594
R07	91	M	564	81.75	158	21.9719	75	723	62.8623	0.218534
R07	92	F	749	256.033	112	61.3162	42	862	195.731	0.12993
R07	92	M	669	80.2077	130	20.9766	90	799	61.9509	0.162703
R07	93	F	740	253.053	112	63.4154	30	852	190.667	0.131455
R07	93	M	673	67.7918	131	18.0808	66	805	52.4893	0.162733
R07	94	F	727	240.762	117	60.0583	33	844	181.741	0.138626
R07	94	M	680	85.7325	127	22.3055	71	808	65.9629	0.157178
R07	95	F	701	264.641	124	67.355	34	826	198.542	0.150121
R07	95	M	634	94.4519	141	23.4441	73	775	72.7821	0.181935
R07	96	F	796	205.009	101	51.5798	36	898	154.047	0.112472
R07	96	M	752	72.8436	110	18.8658	79	863	56.2718	0.127462
R07	97	F	740	252.815	114	62.7273	37	855	190.689	0.133333
R07	97	M	652	61.3578	134	17.0606	79	787	47.0516	0.170267
R07	98	F	614	227.508	148	58.0533	30	762	170.657	0.194226
R07	98	M	612	109.863	149	29.4464	66	761	82.5041	0.195795
R07	99	F	598	255.792	153	64.2916	34	752	192.504	0.203457
R07	99	M	548	81.4671	163	21.6295	75	712	63.6105	0.228933
R07	100	F	631	267.853	140	68.326	30	772	200.278	0.181347
R07	100	M	562	81.9974	158	21.762	64	720	62.9845	0.219444
R08	1	F	696	233.796	122	59.3561	36	819	175.249	0.148962
R08	1	M	645	89.6654	133	24.3765	79	779	67.085	0.170732
R08	2	F	737	223.116	110	56.0066	38	848	168.37	0.129717
R08	2	M	706	81.226	118	20.6334	84	825	63.069	0.14303
R08	3	F	740	225.715	110	59.2877	30	850	167.962	0.129412
R08	3	M	708	87.8219	117	22.4401	64	826	68.0166	0.141646
R08	4	F	708	209.705	117	51.9369	35	826	158.309	0.141646
R08	4	M	697	103.88	119	26.7505	75	817	79.1184	0.145655
R08	5	F	705	219.688	119	55.5682	41	824	165.025	0.144417
R08	5	M	700	67.2292	119	16.417	89	819	52.9007	0.145299
R08	6	F	812	194.463	90	49.5503	31	902	145.938	0.0997783
R08	6	M	771	73.134	101	18.2756	66	873	57.333	0.115693
R08	7	F	646	263.482	133	66.0958	39	779	198.309	0.170732
R08	7	M	563	92.7653	154	24.2746	84	718	71.4623	0.214485
R08	8	F	676	231.682	126	58.1878	34	802	174.338	0.157107
R08	8	M	634	83.4174	137	21.2047	73	772	64.939	0.177461
R08	9	F	708	209.88	117	55.1485	41	825	156.104	0.141818
R08	9	M	681	74.5289	122	20.0006	89	804	56.5587	0.151741
R08	10	F	675	231.16	125	59.9947	37	801	172.651	0.156055
R08	10	M	634	82.574	135	21.2546	82	770	63.418	0.175325
R08	11	F	620	241.97	140	62.347	41	761	180.737	0.183968
R08	11	M	610	99.5452	142	25.1623	90	752	76.2993	0.18883
R08	12	F	668	232.258	127	60.0862	31	795	172.934	0.159748
R08	12	M	618	88.0862	138	22.0172	68	757	68.7724	0.182299
R08	13	F	685	228.575	122	55.938	31	808	173.871	0.15099
R08	13	M	648	64.123	132	16.7677	68	781	49.7258	0.169014
R08	14	F	662	221.767	129	54.9887	31	791	167.945	0.163085
R08	14	M	634	86.9437	135	21.8868	67	770	67.8363	0.175325
R08	15	F	760	199.079	103	51.0699	30	863	149.004	0.119351
R08	15	M	728	77.742	113	20.8001	66	841	59.7132	0.134364
R08	16	F	780	191.73	99	50.6315	32	880	141.751	0.1125
R08	16	M	754	64.7998	105	16.635	70	859	50.9145	0.122235
R08	17	F	731	213.028	110	52.2748	35	842	161.647	0.130641
R08	17	M	720	87.89	112	22.0105	76	833	67.663	0.134454
R08	18	F	703	243.415	120	60.8991	30	823	183.326	0.145808
R08	18	M	644	55.8276	135	16.3544	64	779	43.2812	0.173299
R08	19	F	712	253.432	116	65.113	34	830	189.086	0.139759
R08	19	M	634	104.294	136	26.1867	75	772	80.0266	0.176166
R08	20	F	585	270.636	150	69.4584	37	737	202.175	0.203528
R08	20	M	518	78.6464	163	18.7155	81	682	62.2219	0.239003
R08	21	F	584	230.875	148	57.8027	36	732	174.038	0.202186
R08	21	M	561	95.0383	154	23.597	77	716	73.0406	0.215084
R08	22	F	638	233.152	135	57.8396	35	774	176.339	0.174419
R08	22	M	614	105.566	141	27.5856	75	756	79.7447	0.186508
R08	23	F	771	205.557	100	51.9734	36	872	154.576	0.114679
R08	23	M	743	73.4091	107	17.96	77	851	57.7188	0.125734
R08	24	F	674	217.26	128	56.9904	35	804	161.301	0.159204
R08	24	M	615	81.0495	139	19.5004	77	754	64.3518	0.18435
R08	25	F	665	240.048	129	63.7079	31	795	177.087	0.162264
R08	25	M	618	95.4322	138	24.0774	66	757	73.5303	0.182299
R08	26	F	614	249.878	139	62.3373	37	754	188.499	0.18435
R08	26	M	588	93.397	147	23.8505	82	736	72.0684	0.199728
R08	27	F	566	247.881	152	64.3016	35	719	184.876	0.211405
R08	27	M	535	92.4283	162	24.3402	77	697	71.3904	0.232425
R08	28	F	677	235.785	126	60.4406	38	804	176.547	0.156716
R08	28	M	645	105.749	132	26.8748	82	778	81.1449	0.169666
R08	29	F	699	230.391	122	57.9836	41	822	173.405	0.148418
R08	29	M	652	82.0518	130	20.982	90	783	63.5152	0.166028
R08	30	F	733	230.257	110	56.2328	36	843	174.479	0.130486
R08	30	M	698	71.7054	119	18.3541	79	818	56.1652	0.145477
R08	31	F	728	261.78	110	64.9431	33	840	197.508	0.130952
R08	31	M	666	78.3888	127	19.3154	73	794	62.2903	0.15995
R08	32	F	700	241.545	122	63.9736	33	823	178.574	0.148238
R08	32	M	669	88.8619	127	22.5745	73	797	68.8466	0.159348
R08	33	F	615	231.301	139	58.5796	33	755	173.3	0.184106
R08	33	M	597	69.7552	143	18.5689	73	742	53.5577	0.192722
R08	34	F	571	240.202	151	61.1164	38	723	180.444	0.208852
R08	34	M	551	102.454	157	26.431	84	709	78.7524	0.221439
R08	35	F	691	249.802	122	60.8078	35	814	189.823	0.149877
R08	35	M	615	85.7374	141	22.0283	77	756	65.2769	0.186508
R08	36	F	765	193.508	100	48.4165	30	866	145.597	0.115473
R08	36	M	763	73.4425	102	17.86	66	866	57.1315	0.117783
R08	37	F	731	228.549	110	55.0264	40	842	174.494	0.130641
R08	37	M	700	68.9962	118	16.6063	86	818	55.4841	0.144254
R08	38	F	707	229.683	116	56.3577	32	824	174.61	0.140777
R08	38	M	676	66.6095	125	18.4639	69	801	51.7329	0.156055
R08	39	F	721	203.742	115	53.8251	34	837	150.99	0.137395
R08	39	M	682	79.2191	122	18.4601	75	805	63.2173	0.151553
R08	40	F	666	250.548	128	64.3609	41	795	187.302	0.161006
R08	40	M	572	86.2012	152	22.6471	88	725	65.9289	0.209655
R08	41	F	623	274.919	140	68.2042	32	764	207.132	0.183246
R08	41	M	539	79.4207	160	23.1075	70	701	60.0495	0.228245
R08	42	F	642	258.568	133	66.1807	32	776	193.587	0.171392
R08	42	M	593	112.729	147	29.4623	69	741	85.837	0.198381
R08	43	F	639	256.161	135	64.9308	33	775	193.09	0.174194
R08	43	M	576	88.9817	149	23.7525	71	726	67.9396	0.205234
R08	44	F	743	219.266	107	53.3974	36	850	166.737	0.125882
R08	44	M	705	79.2808	117	19.0356	78	823	62.3813	0.142163
R08	45	F	601	262.283	144	67.784	34	745	195.14	0.193289
R08	45	M	541	78.6929	160	22.6989	75	702	58.7869	0.22792
R08	46	F	678	240.841	124	59.2206	40	802	182.244	0.154613
R08	46	M	655	103.225	131	26.9359	88	786	77.7878	0.166667
R08	47	F	633	238.864	136	59.8372	34	769	179.994	0.176853
R08	47	M	557	65.1335	153	16.7841	74	711	51.029	0.21519
R08	48	F	736	237.865	108	57.3575	41	845	181.385	0.127811
R08	48	M	677	84.4685	124	20.3925	89	802	65.8812	0.154613
R08	49	F	722	243.249	112	60.4448	30	835	183.619	0.134132
R08	49	M	661	76.5535	126	19.824	64	788	58.776	0.159898
R08	50	F	741	203.52	110	52.283	35	853	152.043	0.128957
R08	50	M	719	84.0443	113	21.0103	77	833	64.92	0.135654
R08	51	F	683	227.94	123	58.2864	34	808	170.589	0.152228
R08	51	M	642	71.1304	134	18.034	73	777	55.8528	0.172458
R08	52	F	796	207.563	95	51.2016	34	891	157.011	0.106622
R08	52	M	764	77.5696	102	18.3805	74	867	62.2084	0.117647
R08	53	F	628	231.108	136	60.8727	30	766	171.407	0.177546
R08	53	M	581	85.632	150	23.5891	65	731	64.4407	0.205198
R08	54	F	754	203.062	104	50.8681	34	859	153.173	0.121071
R08	54	M	715	86.9954	114	21.2168	74	830	67.7743	0.137349
R08	55	F	601	250.481	145	63.3646	35	747	188.502	0.19411
R08	55	M	541	81.2715	160	21.3582	76	702	62.8612	0.22792
R08	56	F	707	231.342	117	58.6071	33	825	173.811	0.141818
R08	56	M	668	89.124	127	23.5923	72	796	67.632	0.159548
R08	57	F	590	267.987	151	69.2127	38	742	199.368	0.203504
R08	57	M	535	78.5233	162	21.3295	83	697	60.4629	0.232425
R08	58	F	814	214.435	90	54.6325	35	905	160.563	0.0994475
R08	58	M	756	77.5916	103	18.7551	76	859	60.6015	0.119907
R08	59	F	603	270.029	145	68.5592	32	748	202.133	0.19385
R08	59	M	556	98.4008	157	25.8659	70	714	74.1449	0.219888
R08	60	F	662	220.083	129	56.3545	36	791	165.218	0.163085
R08	60	M	638	86.9668	135	22.8523	77	774	66.2888	0.174419
R08	61	F	743	202.7	108	52.3038	36	851	151.595	0.12691
R08	61	M	720	58.8657	114	14.6668	77	836	46.776	0.136364
R08	62	F	617	252.92	143	63.2649	33	761	190.663	0.187911
R08	62	M	579	102.36	149	26.9046	71	728	77.9018	0.20467
R08	63	F	742	181.071	106	46.7663	42	849	135.475	0.124853
R08	63	M	739	78.5809	109	19.0495	90	848	61.5399	0.128538
R08	64	F	630	236.756	136	59.948	34	766	177.501	0.177546
R08	64	M	599	99.2787	144	25.4434	74	744	76.2365	0.193548
R08	65	F	650	247.231	133	63.3971	37	784	184.746	0.169643
R08	65	M	601	107.072	144	26.2454	79	746	83.1001	0.193029
R08	66	F	690	227.14	123	60.5132	35	815	167.936	0.15092
R08	66	M	647	73.8891	132	18.2677	76	780	58.2828	0.169231
R08	67	F	667	240.043	124	58.7465	30	792	182.055	0.156566
R08	67	M	583	85.8454	147	22.1008	64	731	66.1271	0.201094
R08	68	F	739	228.178	106	55.5897	37	847	173.76	0.125148
R08	68	M	717	72.0684	115	17.1327	80	833	58.7542	0.138055
R08	69	F	624	244.615	136	60.9092	42	761	185.037	0.178712
R08	69	M	583	88.557	148	23.6125	90	733	67.013	0.20191
R08	70	F	584	258.445	146	63.4619	36	732	195.425	0.199454
R08	70	M	539	96.2868	160	23.6016	78	699	75.0563	0.228898
R08	71	F	581	265.085	151	67.9126	34	733	198.12	0.206003
R08	71	M	536	109.88	160	28.5598	74	696	83.6278	0.229885
R08	72	F	663	225.031	129	58.611	37	793	167.084	0.162673
R08	72	M	639	82.4776	133	19.7589	81	773	65.0955	0.172057
R08	73	F	622	228.992	138	58.9511	36	761	170.989	0.18134
R08	73	M	589	85.7377	148	20.9352	78	737	67.2989	0.200814
R08	74	F	705	252.948	119	64.0998	36	824	189.794	0.144417
R08	74	M	628	80.441	135	19.8967	77	764	63.4496	0.176702
R08	75	F	715	235.461	115	58.5568	34	831	177.832	0.138387
R08	75	M	664	73.5118	128	18.6244	75	793	57.6475	0.161412
R08	76	F	612	216.565	141	56.6022	41	754	160.956	0.187003
R08	76	M	618	89.5395	137	21.4202	90	755	70.4324	0.181457
R08	77	F	619	205.929	141	54.306	35	761	152.909	0.185283
R08	77	M	604	93.871	145	22.8989	77	750	72.7608	0.193333
R08	78	F	750	207.571	105	51.483	32	856	156.994	0.122664
R08	78	M	725	64.3351	112	16.1103	68	838	50.677	0.133652
R08	79	F	718	229.738	114	58.5761	34	833	172.519	0.136855
R08	79	M	633	69.8778	136	17.689	75	770	55.8407	0.176623
R08	80	F	681	227.475	125	58.322	40	806	170.027	0.155087
R08	80	M	631	86.5248	135	21.3904	87	768	67.698	0.175781
R08	81	F	694	208.562	119	52.9888	39	814	156.356	0.146192
R08	81	M	684	86.2939	123	21.433	86	808	67.5632	0.152228
R08	82	F	684	232.899	121	61.0655	31	806	173.395	0.150124
R08	82	M	648	63.0535	130	16.1276	67	780	49.5936	0.166667
R08	83	F	634	260.36	136	66.1164	36	771	195.046	0.176394
R08	83	M	618	106.466	140	25.7158	77	758	82.9231	0.184697
R08	84	F	624	223.849	139	58.472	34	763	166.62	0.182176
R08	84	M	628	80.4955	136	20.0635	75	766	62.9316	0.177546
R08	85	F	748	207.485	106	51.7625	37	855	156.597	0.123977
R08	85	M	717	77.6426	114	19.2848	80	832	60.4925	0.137019
R08	86	F	707	229.505	119	59.478	42	827	170.987	0.143894
R08	86	M	684	76.3692	120	20.5088	91	806	58.0526	0.148883
R08	87	F	785	198.838	98	48.9818	36	884	150.736	0.11086
R08	87	M	773	85.9637	101	21.0601	77	875	67.0177	0.115429
R08	88	F	611	257.455	141	66.6633	33	753	191.707	0.187251
R08	88	M	563	74.1043	153	18.6205	71	716	58.0642	0.213687
R08	89	F	589	256.912	147	65.6712	41	736	192.26	0.199728
R08	89	M	557	100.911	157	27.5844	88	714	75.8607	0.219888
R08	90	F	720	206.021	114	50.3643	36	835	156.5	0.136527
R08	90	M	690	72.7909	121	18.6908	79	811	55.833	0.149199
R08	91	F	626	256.814	140	65.731	41	766	192.353	0.182768
R08	91	M	551	79.6687	158	22.2103	90	709	60.7637	0.222849
R08	92	F	612	244.803	141	62.6991	39	754	182.817	0.187003
R08	92	M	565	98.1624	155	25.2093	85	721	75.1754	0.214979
R08	93	F	624	285.773	138	71.1349	30	763	215.592	0.180865
R08	93	M	549	81.9304	159	20.7257	65	709	63.4793	0.22426
R08	94	F	623	261.633	141	68.1967	37	765	194.449	0.184314
R08	94	M	551	79.2606	156	21.0123	80	708	61.8104	0.220339
R08	95	F	709	229.583	118	56.9377	40	828	173.367	0.142512
R08	95	M	662	102.172	128	25.4597	87	790	78.7223	0.162025
R08	96	F	602	261.833	145	68.2811	30	747	194.219	0.19411
R08	96	M	555	111.788	156	28.2898	65	712	85.6531	0.219101
R08	97	F	598	245.582	147	63.4136	32	745	182.844	0.197315
R08	97	M	551	79.5218	157	21.4184	68	709	59.9984	0.221439
R08	98	F	647	234.029	133	61.3174	34	781	173.466	0.170294
R08	98	M	611	70.4448	143	18.1593	75	755	55.4611	0.189404
R08	99	F	685	218.278	125	54.5614	39	810	164.716	0.154321
R08	99	M	649	83.5275	132	22.2212	84	782	64.1686	0.168798
R08	100	F	599	254.272	145	66.1693	35	745	189.046	0.194631
R08	100	M	552	96.5911	157	24.8868	77	709	73.9658	0.221439
R09	1	F	734	236.917	121	58.3114	35	856	179.506	0.141355
R09	1	M	706	91.8711	127	23.6618	76	833	70.0664	0.152461
R09	2	F	651	270.719	141	69.5643	39	792	202.033	0.17803
R09	2	M	547	95.6761	168	23.6377	84	716	74.2475	0.234637
R09	3	F	684	284.971	135	72.8648	32	819	212.83	0.164835
R09	3	M	614	117.792	151	27.3228	70	766	93.0867	0.197128
R09	4	F	720	241.587	122	60.0597	34	843	182.563	0.144721
R09	4	M	700	78.049	128	20.2032	74	829	60.693	0.154403
R09	5	F	653	242.273	142	62.2241	38	795	180.881	0.178616
R09	5	M	628	86.7236	147	22.3033	83	776	67.7283	0.189433
R09	6	F	602	255.724	156	63.9274	37	758	193.036	0.205805
R09	6	M	572	117.851	161	30.8541	80	734	89.0084	0.219346
R09	7	F	772	217.269	109	54.1271	32	882	163.884	0.123583
R09	7	M	738	68.9131	120	17.5085	70	858	54.8486	0.13986
R09	8	F	640	257.129	142	62.1587	36	783	195.469	0.181354
R09	8	M	588	64.1709	157	16.3884	78	746	51.8	0.210456
R09	9	F	756	221.12	114	54.0284	33	871	168.188	0.130884
R09	9	M	758	89.1073	115	20.3395	73	873	70.9043	0.13173
R09	10	F	704	250.144	126	58.8477	31	830	192.347	0.151807
R09	10	M	671	89.5051	136	22.4069	68	808	68.8855	0.168317
R09	11	F	640	260.009	144	64.1162	37	784	196.533	0.183673
R09	11	M	567	93.4194	162	22.4931	79	730	73.2864	0.221918
R09	12	F	654	245.123	142	61.4859	38	797	184.793	0.178168
R09	12	M	625	90.1051	147	23.312	83	773	69.2718	0.190168
R09	13	F	606	282.502	154	67.7794	37	760	215.346	0.202632
R09	13	M	569	112.448	162	30.2962	80	731	84.7172	0.221614
R09	14	F	670	265.031	138	65.8217	41	809	200.038	0.170581
R09	14	M	603	97.6922	152	24.5413	88	756	75.1427	0.201058
R09	15	F	684	233.918	134	56.0016	35	818	178.849	0.163814
R09	15	M	683	77.3086	133	18.489	76	816	61.5313	0.16299
R09	16	F	619	252.003	150	63.4976	32	770	189.69	0.194805
R09	16	M	578	113.13	159	29.9849	68	738	85.5673	0.215447
R09	17	F	605	283.848	156	70.3225	37	761	215.064	0.204993
R09	17	M	557	88.8877	166	22.2469	81	724	68.4629	0.229282
R09	18	F	631	262.731	149	67.6325	30	781	196.131	0.190781
R09	18	M	551	65.6065	168	17.7341	64	719	52.1345	0.233658
R09	19	F	696	253.22	129	62.5307	35	825	191.37	0.156364
R09	19	M	656	86.3484	140	23.0583	77	797	66.7757	0.175659
R09	20	F	700	247.969	129	63.7108	33	829	185.025	0.155609
R09	20	M	660	70.0784	138	17.928	73	799	55.5212	0.172716
R09	21	F	717	253.366	125	62.0052	35	843	192.559	0.14828
R09	21	M	662	96.7894	137	24.9027	77	799	74.2238	0.171464
R09	22	F	635	250.501	148	61.8743	32	784	189.406	0.188776
R09	22	M	581	125.187	158	30.3569	69	740	96.4786	0.213514
R09	23	F	718	254.91	123	63.0395	32	842	193.099	0.146081
R09	23	M	632	103.503	144	25.9245	70	777	78.9728	0.185328
R09	24	F	702	208.661	128	51.6577	32	831	158.02	0.154031
R09	24	M	689	70.8799	132	17.8876	69	821	55.7556	0.16078
R09	25	F	747	233.526	116	57.093	30	864	177.498	0.134259
R09	25	M	684	93.358	131	21.6178	65	815	73.8036	0.160736
R09	26	F	606	266.129	150	66.7446	40	757	200.85	0.198151
R09	26	M	583	83.0974	158	22.1327	87	742	63.9845	0.212938
R09	27	F	745	221.027	117	54.7204	37	862	167.208	0.135731
R09	27	M	730	71.5042	123	17.0679	82	854	57.1023	0.144028
R09	28	F	591	267.434	158	69.3271	37	749	199.053	0.210948
R09	28	M	535	68.621	170	20.5235	82	705	51.7272	0.241135
R09	29	F	822	211.772	100	53.232	41	922	159.402	0.10846
R09	29	M	785	66.0409	106	16.0387	88	892	52.4382	0.118834
R09	30	F	781	204.921	109	48.2871	36	891	157.797	0.122334
R09	30	M	749	81.4756	115	18.5508	79	865	65.403	0.132948
R09	31	F	808	235.442	101	59.0804	32	910	177.199	0.110989
R09	31	M	758	72.9603	112	17.0018	71	871	58.6292	0.128588
R09	32	F	799	233.055	105	55.8432	39	905	177.958	0.116022
R09	32	M	760	80.8574	112	19.1122	84	873	64.2981	0.128293
R09	33	F	757	231.596	115	58.2356	42	873	174.965	0.13173
R09	33	M	729	73.2037	122	17.2193	90	851	58.8831	0.143361
R09	34	F	823	219.563	99	53.6414	37	922	166.992	0.107375
R09	34	M	807	76.9661	102	18.5113	80	910	60.7181	0.112088
R09	35	F	672	243.502	138	60.6437	41	810	184.139	0.17037
R09	35	M	623	78.7039	148	20.5705	90	772	60.77	0.19171
R09	36	F	718	216.438	125	56.0747	35	844	161.184	0.148104
R09	36	M	709	86.8041	126	20.9156	77	836	67.9319	0.150718
R09	37	F	805	206.045	101	49.6599	36	907	157.174	0.111356
R09	37	M	798	74.2238	105	17.6166	79	904	59.6115	0.11615
R09	38	F	718	254.917	124	62.2029	31	842	194.089	0.147268
R09	38	M	675	105.602	136	27.1844	66	812	80.8235	0.167488
R09	39	F	648	282.89	143	71.3492	37	792	212.433	0.180556
R09	39	M	585	80.1954	159	21.1768	79	745	61.6555	0.213423
R09	40	F	583	238.508	159	60.7439	34	743	178.836	0.213997
R09	40	M	594	104.654	157	28.2951	75	751	78.2583	0.209055
R09	41	F	664	267.374	138	65.1852	41	803	203.009	0.171856
R09	41	M	577	89.861	160	24.348	89	738	68.3465	0.216802
R09	42	F	671	262.833	137	65.9612	34	808	197.669	0.169554
R09	42	M	584	86.6987	156	22.3801	73	741	67.2984	0.210526
R09	43	F	673	262.371	133	64.4999	30	808	199.237	0.164604
R09	43	M	584	69.6402	157	18.3286	66	742	54.8249	0.21159
R09	44	F	599	266.794	156	66.1055	38	756	201.587	0.206349
R09	44	M	557	101.387	164	26.3377	83	722	78.0831	0.227147
R09	45	F	714	254.76	125	64.1664	39	840	191.627	0.14881
R09	45	M	674	77.492	136	19.0898	85	811	60.8209	0.167694
R09	46	F	676	242.39	137	61.4156	34	814	181.967	0.168305
R09	46	M	631	91.4802	145	23.345	74	777	69.8693	0.186615
R09	47	F	669	283.173	136	68.9877	32	805	214.958	0.168944
R09	47	M	593	112.012	155	28.1405	70	749	86.4831	0.206943
R09	48	F	728	231.716	119	57.3174	37	849	175.334	0.140165
R09	48	M	712	94.5246	124	21.2264	82	837	76.1264	0.148148
R09	49	F	700	251.656	128	63.7666	31	828	189.019	0.154589
R09	49	M	651	97.4468	141	23.2795	68	792	76.115	0.17803
R09	50	F	812	218.247	101	52.4387	34	913	166.653	0.110624
R09	50	M	772	61.5391	110	16.0334	74	883	48.8424	0.124575
R09	51	F	726	257.904	124	65.3715	35	851	193.327	0.145711
R09	51	M	656	80.9584	139	20.2758	77	795	63.0515	0.174843
R09	52	F	771	219.496	111	54.9847	32	882	165.905	0.12585
R09	52	M	779	84.3758	108	20.9461	70	888	65.6722	0.121622
R09	53	F	598	273.245	153	67.9957	32	751	205.959	0.203728
R09	53	M	538	88.9037	170	24.179	69	709	67.8074	0.239774
R09	54	F	738	217.028	117	50.9349	33	856	167.13	0.136682
R09	54	M	718	68.5577	123	16.615	71	842	55.041	0.146081
R09	55	F	628	261.043	147	65.1397	32	775	196.825	0.189677
R09	55	M	550	71.2851	167	18.5566	69	718	56.0008	0.232591
R09	56	F	671	228.495	136	56.9221	35	808	172.508	0.168317
R09	56	M	651	99.2378	141	25.4001	77	793	75.5105	0.177806
R09	57	F	615	257.501	150	64.5872	39	766	194.416	0.195822
R09	57	M	571	107.712	162	26.3047	84	733	83.4941	0.22101
R09	58	F	760	248.559	115	62.4461	36	876	187.241	0.131279
R09	58	M	706	90.0744	128	23.4108	77	834	69.1104	0.153477
R09	59	F	739	225.654	120	55.1785	35	861	171.522	0.139373
R09	59	M	729	91.3697	124	22.9512	76	853	70.4883	0.145369
R09	60	F	654	247.763	143	62.5834	34	798	186.127	0.179198
R09	60	M	623	89.698	150	22.1935	75	774	70.2126	0.193798
R09	61	F	769	229.223	112	57.8452	34	882	172.217	0.126984
R09	61	M	710	102.014	124	24.5136	74	835	79.5952	0.148503
R09	62	F	665	269.7	140	65.5101	32	805	205.46	0.173913
R09	62	M	627	101.51	147	24.6077	69	775	78.5916	0.189677
R09	63	F	754	221.638	115	55.643	39	870	166.617	0.132184
R09	63	M	722	66.8453	123	16.5804	86	846	53.2353	0.14539
R09	64	F	678	237.584	134	58.6602	36	813	179.476	0.164822
R09	64	M	620	76.4178	146	19.5895	77	767	59.4507	0.190352
R09	65	F	604	264.168	154	65.3018	34	759	199.656	0.202899
R09	65	M	558	96.151	163	24.2862	74	721	74.7551	0.226075
R09	66	F	801	209.39	103	51.631	32	904	158.789	0.113938
R09	66	M	759	58.8932	113	14.9196	71	873	47.7372	0.129439
R09	67	F	707	257.496	127	62.5377	32	836	195.769	0.151914
R09	67	M	655	93.2852	139	22.9072	71	795	72.4081	0.174843
R09	68	F	787	224.92	106	54.6204	34	894	171.129	0.118568
R09	68	M	759	69.1252	115	17.0695	73	874	54.3507	0.131579
R09	69	F	657	271.973	141	68.3666	37	800	204.399	0.17625
R09	69	M	588	67.3179	158	17.7875	80	747	52.948	0.211513
R09	70	F	651	245.236	142	62.1194	36	794	183.645	0.178841
R09	70	M	614	114.31	150	28.7943	79	765	87.6788	0.196078
R09	71	F	710	244.395	126	61.0168	36	837	184.198	0.150538
R09	71	M	665	84.2668	136	21.0462	79	802	65.6249	0.169576
R09	72	F	727	239.966	124	60.5326	40	852	180.942	0.14554
R09	72	M	692	76.9876	129	18.1684	87	821	61.4761	0.157125
R09	73	F	668	258.253	139	65.3469	33	808	194.272	0.17203
R09	73	M	629	100.083	147	26.3376	71	776	75.917	0.189433
R09	74	F	667	253.893	139	64.0331	32	807	190.854	0.172243
R09	74	M	614	104.536	149	25.5843	71	764	81.0114	0.195026
R09	75	F	661	253.809	139	61.7839	33	801	192.92	0.173533
R09	75	M	626	119.122	147	30.8691	72	773	90.4936	0.190168
R09	76	F	694	252.491	130	63.1273	30	824	190.291	0.157767
R09	76	M	637	105.39	143	25.6914	64	781	81.4236	0.183099
R09	77	F	722	242.815	122	58.3797	30	845	185.182	0.144379
R09	77	M	707	80.7742	126	19.7794	65	835	63.9389	0.150898
R09	78	F	829	210.99	97	51.4036	33	927	160.614	0.104639
R09	78	M	785	71.3382	108	17.2943	72	894	56.2992	0.120805
R09	79	F	627	278.746	152	69.7275	31	780	209.972	0.194872
R09	79	M	576	72.6359	160	20.3897	68	738	54.4196	0.216802
R09	80	F	618	273.615	152	69.8768	42	771	204.975	0.197147
R09	80	M	577	91.4357	159	22.1385	90	737	71.7934	0.215739
R09	81	F	656	257.392	139	64.9242	41	796	193.464	0.174623
R09	81	M	592	96.6807	157	25.0032	88	751	74.1489	0.209055
R09	82	F	628	254.858	149	66.0583	31	777	190.11	0.191763
R09	82	M	595	86.2849	156	23.7386	68	753	65.836	0.207171
R09	83	F	656	270.719	139	67.8887	30	795	203.527	0.174843
R09	83	M	594	98.3245	154	26.1398	66	749	74.441	0.205607
R09	84	F	708	244.535	129	62.2238	34	838	183.456	0.153938
R09	84	M	659	91.135	139	22.6847	74	799	70.6578	0.173967
R09	85	F	655	258.611	139	63.4324	33	795	196.131	0.174843
R09	85	M	609	131.973	152	32.9835	72	761	100.865	0.199737
R09	86	F	809	208.639	101	52.2738	36	911	157.41	0.110867
R09	86	M	791	65.3471	105	16.8362	79	897	51.2104	0.117057
R09	87	F	746	207.338	116	52.2673	32	862	156.061	0.134571
R09	87	M	730	79.6476	121	19.1152	68	851	62.7466	0.142186
R09	88	F	692	261.357	131	63.997	30	824	197.903	0.158981
R09	88	M	611	94.7349	149	21.5191	66	761	75.9639	0.195795
R09	89	F	730	227.603	121	56.3877	39	852	172.301	0.142019
R09	89	M	713	99.1206	124	25.4059	86	838	75.643	0.147971
R09	90	F	614	264.8	149	62.978	30	763	202.735	0.195282
R09	90	M	563	78.2163	164	22.0118	65	727	58.9857	0.225585
R09	91	F	640	252.685	143	64.2604	39	783	189.403	0.182631
R09	91	M	594	93.9965	155	23.0128	84	750	73.8951	0.206667
R09	92	F	782	229.195	111	55.2026	31	894	174.872	0.124161
R09	92	M	757	90.2933	115	21.6328	66	872	70.1493	0.131881
R09	93	F	676	270.628	134	69.6007	32	811	201.889	0.165228
R09	93	M	619	67.1012	149	17.9399	69	769	52.3417	0.193758
R09	94	F	805	212.876	104	51.1512	32	910	162.899	0.114286
R09	94	M	762	57.539	111	15.0639	71	874	44.9793	0.127002
R09	95	F	651	250.908	140	61.7578	32	792	190.188	0.176768
R09	95	M	618	84.488	150	22.4212	71	769	64.5261	0.195059
R09	96	F	625	253.05	149	63.3515	39	774	190.756	0.192506
R09	96	M	557	90.1632	166	23.7502	85	723	68.4656	0.229599
R09	97	F	742	238.168	117	57.5297	32	860	181.545	0.136047
R09	97	M	689	81.4006	130	21.1872	71	819	62.2166	0.15873
R09	98	F	644	269.718	144	69.5494	31	789	201.273	0.18251
R09	98	M	556	83.0223	165	20.9106	66	721	65.5593	0.228849
R09	99	F	728	273.917	122	65.9156	33	850	208.722	0.143529
R09	99	M	608	81.2282	151	20.9814	71	760	63.4766	0.198684
R09	100	F	634	273.067	145	67.0548	39	780	206.699	0.185897
R09	100	M	591	98.3301	157	25.6654	84	748	75.566	0.209893
R10	1	F	718	246.993	129	62.4351	32	848	185.28	0.152123
R10	1	M	670	88.6571	140	24.4414	71	811	66.4729	0.172626
R10	2	F	697	240.901	136	63.2744	41	834	178.517	0.16307
R10	2	M	650	90.8006	146	25.1899	89	797	67.6221	0.183187
R10	3	F	798	216.168	106	55.7668	39	905	161.023	0.117127
R10	3	M	759	70.9383	117	17.6851	86	876	55.4872	0.133562
R10	4	F	636	233.221	151	61.5273	32	787	173.339	0.191868
R10	4	M	608	111.728	156	29.7714	71	765	84.0377	0.203922
R10	5	F	642	287.732	152	76.8557	37	795	211.496	0.191195
R10	5	M	566	110.751	168	29.0661	82	735	83.5694	0.228571
R10	6	F	724	223.186	128	61.0333	37	853	163.155	0.150059
R10	6	M	701	83.7342	131	22.8352	82	833	63.3649	0.157263
R10	7	F	600	265.838	161	70.1364	39	762	196.704	0.211286
R10	7	M	558	91.5992	170	25.3838	84	729	68.724	0.233196
R10	8	F	638	259.968	148	68.1353	35	786	192.917	0.188295
R10	8	M	597	104.765	162	28.6476	76	760	77.955	0.213158
R10	9	F	667	272.448	142	72.4822	40	810	200.624	0.175309
R10	9	M	612	96.3768	156	25.0061	88	768	74.0735	0.203125
R10	10	F	624	244.421	152	63.2418	41	776	181.989	0.195876
R10	10	M	612	107.06	156	28.8589	88	769	79.8965	0.202861
R10	11	F	722	215.305	127	58.4547	37	851	157.847	0.149236
R10	11	M	697	80.1007	133	20.7046	79	831	61.7293	0.160048
R10	12	F	625	280.556	153	73.3254	40	779	207.984	0.196406
R10	12	M	561	77.7568	169	19.124	88	731	61.0055	0.23119
R10	13	F	651	216.958	145	59.3384	41	797	158.941	0.181932
R10	13	M	659	102.097	142	27.6989	90	801	76.1121	0.177278
R10	14	F	670	217.352	141	57.8619	41	812	160.415	0.173645
R10	14	M	674	68.6063	139	17.8186	90	813	54.1469	0.170972
R10	15	F	727	237.851	125	62.8825	31	854	175.805	0.14637
R10	15	M	680	73.7462	137	19.0257	66	817	57.8776	0.167687
R10	16	F	647	257.863	148	68.7032	32	796	190.46	0.18593
R10	16	M	597	90.9198	162	26.0585	68	760	67.381	0.213158
R10	17	F	657	268.734	146	70.3786	36	804	199.228	0.181592
R10	17	M	595	89.2735	162	24.6167	79	758	67.3943	0.21372
R10	18	F	665	272.835	143	70.7144	35	809	203.275	0.176761
R10	18	M	585	100.534	166	25.8452	77	751	77.0684	0.221039
R10	19	F	640	272.853	149	70.7206	35	791	203.138	0.188369
R10	19	M	584	125.043	164	31.8815	76	749	94.926	0.218959
R10	20	F	699	246.927	134	66.0183	39	833	182.227	0.160864
R10	20	M	646	105.995	148	27.5605	85	794	79.8718	0.186398
R10	21	F	632	284.612	155	75.4567	30	788	210.141	0.196701
R10	21	M	554	88.6882	173	25.0763	65	728	66.0869	0.237637
R10	22	F	646	270.443	146	72.1941	40	793	199.143	0.184111
R10	22	M	560	94.3599	171	24.4884	86	732	72.9722	0.233607
R10	23	F	746	234.463	122	62.0647	34	868	173.333	0.140553
R10	23	M	701	102.321	132	26.6963	74	834	77.1917	0.158273
R10	24	F	645	255.906	150	68.1134	37	796	188.361	0.188442
R10	24	M	600	93.6519	161	25.1172	79	761	71.5615	0.211564
R10	25	F	678	248.939	140	67.0464	30	819	183.01	0.17094
R10	25	M	625	81.4649	153	22.9677	65	778	60.564	0.196658
R10	26	F	771	217.965	113	59.6995	41	885	159.064	0.127684
R10	26	M	722	76.4308	127	19.9465	89	850	58.6602	0.149412
R10	27	F	771	207.111	113	54.4827	31	885	154.011	0.127684
R10	27	M	749	65.1109	120	15.9406	67	869	52.468	0.13809
R10	28	F	657	255.028	143	68.7274	40	801	186.91	0.178527
R10	28	M	611	99.4005	157	26.8102	88	769	74.1063	0.204161
R10	29	F	702	254.049	133	68.191	32	837	186.954	0.158901
R10	29	M	607	87.2438	158	23.7816	71	766	65.6	0.206266
R10	30	F	611	253.568	157	68.6793	41	768	186.083	0.204427
R10	30	M	578	91.2664	167	25.0014	88	745	68.9888	0.224161
R10	31	F	702	250.91	131	66.5218	32	833	185.231	0.157263
R10	31	M	650	76.6918	146	19.6728	71	796	59.2718	0.183417
R10	32	F	641	240.059	148	62.934	32	789	178.214	0.187579
R10	32	M	641	88.5979	148	23.3131	70	789	67.2329	0.187579
R10	33	F	653	278.75	144	74.3421	37	797	205.065	0.180678
R10	33	M	570	123.604	167	33.716	81	738	91.4388	0.226287
R10	34	F	705	237.036	131	61.02	35	836	176.826	0.156699
R10	34	M	688	77.0399	135	22.3798	76	824	57.2764	0.163835
R10	35	F	810	221.314	104	57.8439	42	915	164.135	0.113661
R10	35	M	756	70.1705	116	18.8614	90	873	53.6818	0.132875
R10	36	F	638	256.88	151	67.4672	41	790	190.459	0.191139
R10	36	M	588	94.0814	162	24.2201	89	751	71.9526	0.215712
R10	37	F	588	232.326	163	64.0907	36	752	168.895	0.216755
R10	37	M	567	107.03	169	28.6593	79	736	80.3893	0.22962
R10	38	F	683	233.725	139	60.9962	39	822	173.436	0.1691
R10	38	M	687	76.6814	136	20.0382	86	824	59.4603	0.165049
R10	39	F	796	245.027	107	62.6411	30	904	183.098	0.118363
R10	39	M	729	64.7802	124	18.1145	64	854	49.9306	0.145199
R10	40	F	694	194.2	134	52.7271	42	829	142.534	0.161641
R10	40	M	677	73.5764	140	19.5068	90	817	57.4739	0.171359
R10	41	F	698	215.054	133	56.6809	31	832	159.926	0.159856
R10	41	M	667	87.2954	142	23.9884	66	810	66.7126	0.175309
R10	42	F	708	218.799	133	58.4603	33	842	161.798	0.157957
R10	42	M	670	94.9943	142	24.7559	73	813	73.0519	0.174662
R10	43	F	734	215.399	123	56.1276	36	859	160.317	0.14319
R10	43	M	700	74.0545	133	18.9474	77	834	58.4948	0.159472
R10	44	F	656	266.462	144	70.5978	32	801	196.768	0.179775
R10	44	M	565	79.3107	169	22.7955	69	734	59.2449	0.230245
R10	45	F	756	253.443	118	65.0913	36	876	189.095	0.134703
R10	45	M	677	65.1181	138	15.0791	78	815	52.3361	0.169325
R10	46	F	654	250.557	143	66.4532	36	798	185.335	0.179198
R10	46	M	602	100.225	157	25.663	77	759	77.3287	0.206851
R10	47	F	703	246.633	132	63.4301	32	836	184.108	0.157895
R10	47	M	635	91.3084	150	23.6563	71	785	69.6782	0.191083
R10	48	F	655	251.077	146	69.9343	35	802	182.729	0.182045
R10	48	M	604	85.0124	158	22.4759	76	762	64.9734	0.207349
R10	49	F	778	213.013	111	55.6846	41	890	158.014	0.124719
R10	49	M	779	59.9361	111	15.5985	89	891	47.5102	0.124579
R10	50	F	810	211.34	102	55.5003	41	913	156.582	0.11172
R10	50	M	753	75.1011	116	19.3696	90	870	58.0059	0.133333
R10	51	F	618	257.124	154	65.4844	39	772	192.732	0.199482
R10	51	M	570	82.9269	166	23.6422	84	736	62.1137	0.225543
R10	52	F	635	248.695	149	67.6084	35	785	181.768	0.189809
R10	52	M	567	83.1661	170	22.5264	76	738	63.056	0.230352
R10	53	F	743	228.292	123	61.5214	34	867	167.685	0.141869
R10	53	M	707	74.7842	132	20.4272	75	839	56.8965	0.15733
R10	54	F	818	212.011	100	54.2694	34	919	158.648	0.108814
R10	54	M	802	92.1545	107	24.5588	75	910	69.1643	0.117582
R10	55	F	735	251.66	125	65.9136	32	861	186.623	0.14518
R10	55	M	666	70.8846	140	21.3374	70	807	52.0546	0.173482
R10	56	F	771	205.753	110	55.3773	30	883	151.356	0.124575
R10	56	M	739	87.4948	122	23.4875	65	862	66.1302	0.141531
R10	57	F	691	242.14	134	63.8176	36	825	179.359	0.162424
R10	57	M	654	81.2657	145	21.955	78	800	61.8644	0.18125
R10	58	F	729	227.799	126	59.6712	31	855	169.236	0.147368
R10	58	M	682	95.1055	136	26.5828	66	819	71.1714	0.166056
R10	59	F	761	248.428	113	62.6383	37	875	186.558	0.129143
R10	59	M	699	78.1558	133	21.4872	80	833	58.7831	0.159664
R10	60	F	693	263.377	135	70.0014	32	829	194.181	0.162847
R10	60	M	621	97.5135	153	25.4206	70	775	74.409	0.197419
R10	61	F	800	206.004	104	54.7328	31	905	151.898	0.114917
R10	61	M	785	75.6544	110	18.126	68	896	60.0299	0.122768
R10	62	F	796	203.436	109	55.3738	34	906	148.824	0.120309
R10	62	M	754	76.7589	118	19.3694	74	873	59.6845	0.135166
R10	63	F	589	225.435	165	61.9301	33	754	164.686	0.218833
R10	63	M	548	99.8096	172	26.5205	71	721	75.4581	0.238558
R10	64	F	703	204.614	128	51.677	33	832	154.64	0.153846
R10	64	M	715	95.0388	130	22.9549	72	846	73.6787	0.153664
R10	65	F	671	260.761	141	68.9957	34	813	192.463	0.173432
R10	65	M	634	90.9483	151	25.0184	73	786	68.0591	0.192112
R10	66	F	695	248.907	135	66.7461	36	831	183.442	0.162455
R10	66	M	614	84.7176	155	23.5806	78	770	63.9759	0.201299
R10	67	F	776	249.658	114	65.8302	39	891	184.618	0.127946
R10	67	M	704	73.7456	130	19.1149	86	835	57.2665	0.155689
R10	68	F	699	228.947	133	61.8814	42	833	168.078	0.159664
R10	68	M	659	70.5741	143	18.1409	90	803	55.5123	0.178082
R10	69	F	717	243.547	128	65.1354	33	846	179.303	0.1513
R10	69	M	695	68.4898	133	16.5061	73	829	54.8221	0.160434
R10	70	F	732	234.13	124	62.1877	42	857	172.891	0.144691
R10	70	M	699	84.0941	132	22.0326	91	832	64.5505	0.158654
R10	71	F	747	231.646	119	61.5376	37	867	171.372	0.137255
R10	71	M	694	87.1379	134	23.8139	81	829	65.5685	0.161641
R10	72	F	662	226.054	145	60.2711	32	807	166.699	0.179678
R10	72	M	640	72.7835	145	19.8591	68	786	55.3207	0.184478
R10	73	F	674	247.125	142	66.7714	35	817	181.472	0.173807
R10	73	M	611	103.213	156	27.5304	77	767	78.1082	0.20339
R10	74	F	622	203.923	154	57.1877	34	777	147.714	0.198198
R10	74	M	591	76.9728	160	20.9721	74	752	59.0585	0.212766
R10	75	F	675	273.103	142	76.9905	36	817	197.762	0.173807
R10	75	M	559	99.6555	171	27.6548	78	731	74.7752	0.233926
R10	76	F	613	262.726	158	68.1189	30	772	195.59	0.204663
R10	76	M	540	72.9027	175	20.5075	66	715	57.3932	0.244755
R10	77	F	665	265.835	143	68.107	36	808	198.509	0.17698
R10	77	M	625	117.277	155	31.0912	79	781	88.2079	0.198464
R10	78	F	701	268.556	136	70.3499	30	837	199.013	0.162485
R10	78	M	595	86.0514	159	23.3145	65	755	65.4704	0.210596
R10	79	F	721	242.001	126	64.0797	39	847	178.995	0.14876
R10	79	M	674	80.3658	138	21.3377	86	813	61.8578	0.169742
R10	80	F	668	223.837	139	60.495	38	808	164.653	0.17203
R10	80	M	638	79.1504	147	21.412	83	786	60.0409	0.187023
R10	81	F	615	243.326	154	65.1903	37	770	178.872	0.2
R10	81	M	595	86.7733	161	23.7169	81	757	65.7191	0.212682
R10	82	F	696	237.612	134	64.5804	36	831	173.928	0.161252
R10	82	M	622	70.5651	155	19.9375	78	777	54.1563	0.199485
R10	83	F	750	217.029	121	56.9342	33	871	161.404	0.138921
R10	83	M	745	80.0132	121	20.0431	72	866	62.0775	0.139723
R10	84	F	649	277.924	146	73.1674	34	796	205.239	0.183417
R10	84	M	571	94.9136	168	26.1852	74	739	71.4363	0.227334
R10	85	F	821	193.993	101	51.6749	31	923	143.336	0.109426
R10	85	M	790	73.2457	110	17.6685	67	900	57.2433	0.122222
R10	86	F	616	278.355	154	75.6359	37	771	203.511	0.199741
R10	86	M	562	103.643	169	28.4334	81	731	77.0832	0.23119
R10	87	F	663	255.958	143	68.3368	31	807	188.679	0.1772
R10	87	M	626	92.5195	152	25.4308	68	779	69.4681	0.195122
R10	88	F	682	240.06	137	64.605	32	820	176.658	0.167073
R10	88	M	597	74.0465	159	20.5033	71	757	56.484	0.21004
R10	89	F	629	281.737	152	76.1163	30	782	206.134	0.194373
R10	89	M	557	105.735	170	27.1591	66	728	80.4993	0.233516
R10	90	F	735	257.894	127	67.3914	34	863	191.777	0.147161
R10	90	M	658	81.752	142	21.5719	74	800	63.0309	0.1775
R10	91	F	763	221.316	116	57.3129	36	880	165.025	0.131818
R10	91	M	722	68.8501	126	16.8599	79	849	54.7223	0.14841
R10	92	F	794	218.425	108	55.1225	31	904	164.215	0.119469
R10	92	M	755	72.4186	119	18.6737	67	875	56.3016	0.136
R10	93	F	649	259.477	148	68.2794	39	798	191.905	0.185464
R10	93	M	587	70.6175	162	18.805	85	751	55.7326	0.215712
R10	94	F	772	215.494	112	53.5372	34	885	162.944	0.126554
R10	94	M	754	79.3697	118	20.3528	75	873	60.9993	0.135166
R10	95	F	608	228.95	160	62.9762	37	768	167.161	0.208333
R10	95	M	582	95.186	165	25.8718	79	748	71.7899	0.220588
R10	96	F	661	277.171	143	71.4391	32	805	206.654	0.17764
R10	96	M	601	100.001	160	25.5609	71	761	77.2044	0.21025
R10	97	F	758	222.818	118	57.6295	35	877	166.275	0.13455
R10	97	M	734	96.2014	123	24.1424	76	858	74.4228	0.143357
R10	98	F	814	199.484	102	51.8089	40	917	148.583	0.111232
R10	98	M	800	76.7016	106	20.2974	86	906	58.4156	0.116998
R10	99	F	640	267.897	150	70.1268	34	791	198.628	0.189633
R10	99	M	592	102.038	162	28.3853	75	755	76.1153	0.21457
[truncated: 3,202 more rows]

## Sheet: Groups
From SQL Server (SumStatsGroups)				R data frame = dGroups
Model	SimDay	AvgOfAvgOfSumOfNumOtters	AvgOfAvgOfCountOfNumOtters	AvgOfAvgOfAvgOfNumOtters	AvgSchool	SumOtters_School	NumGroups_School	GroupSize_School			From R
R01	1	36.0904	15.4725	2.3255	14.375	2.51064	1.07635	0.161774			Model	Mean#Otter/Grp	CI95	Mean#Groups	CI95		Model	Mean#Otter/Grp	CI95	Mean#Groups	CI95
R01	2	38.1775	16.1137	2.37112	14.2083	2.68698	1.1341	0.166882			R01	2.49869	0.0138543	18.2803	0.261433		Schools 100%	2.49869	0.0138543	18.2803	0.261433
R01	3	37.705	15.9283	2.37366	14.1667	2.66153	1.12435	0.167552			R02	2.4449	0.00936909	18.4764	0.253376		Random Schools	2.4449	0.00936909	18.4764	0.253376
R01	4	38.2837	16.2058	2.36612	14.125	2.71035	1.14732	0.167512			R03	2.38733	0.00430784	13.922	0.0180269		Schools 75%	2.47153	0.0119154	17.8854	0.252305
R01	5	38.2992	16.1387	2.37824	14.1667	2.70347	1.13921	0.167875			R04	2.50763	0.0151249	18.7367	0.268624		Schools 50%	2.44449	0.00979399	17.0739	0.224215
R01	6	38.2842	16.1321	2.37849	14.2083	2.69449	1.13539	0.167401			R05	2.50664	0.0143289	18.6138	0.2615		Schools 25%	2.4131	0.00722621	15.5601	0.1508
R01	7	38.6729	16.1671	2.39446	14.2917	2.70598	1.13122	0.167542			R06	2.48625	0.0138137	17.8448	0.258517		No Schools	2.38733	0.00430784	13.922	0.0180269
R01	8	38.6275	16.1562	2.39279	14.5	2.66397	1.11422	0.165019			R07	2.49129	0.0140769	18.192	0.26441
R01	9	38.5679	16.1096	2.39614	14.7083	2.62218	1.09527	0.16291			R08	2.5141	0.0145635	18.7794	0.248763
R01	10	39.0971	16.2312	2.41113	14.9583	2.61373	1.0851	0.16119			R09	2.49277	0.0148074	18.0789	0.267384
R01	11	38.7371	16.1329	2.40436	15.25	2.54014	1.0579	0.157662			R10	2.5039	0.0149773	18.6346	0.263631
R01	12	39.1475	16.2833	2.40939	15.625	2.50544	1.04213	0.154201			R11	2.50957	0.0150067	18.735	0.266312
R01	13	39.4617	16.3254	2.42318	16.0833	2.45357	1.01505	0.150664			R12	2.51612	0.0143032	18.7498	0.26267
R01	14	39.5137	16.3592	2.42041	16.5833	2.38274	0.986482	0.145954			R13	2.48186	0.014195	17.7828	0.256955
R01	15	39.7404	16.4158	2.42364	17.125	2.32061	0.958588	0.141526			R14	2.51328	0.0144823	18.5754	0.262396
R01	16	39.8462	16.5387	2.41315	17.75	2.24486	0.93176	0.135952			R15	2.49365	0.0147013	18.5117	0.264868
R01	17	40.2762	16.6708	2.41854	18.4167	2.18695	0.905203	0.131323			R16	2.50672	0.0154218	18.38	0.271669
R01	18	40.1304	16.5821	2.42477	19.0833	2.1029	0.86893	0.127062			R17	2.50076	0.0143252	18.614	0.254245
R01	19	40.1762	16.5896	2.42439	19.875	2.02145	0.834696	0.121981			R18	2.20978	0.00552407	13.0809	0.259093
R01	20	40.635	16.7317	2.43246	20.7083	1.96225	0.807967	0.117463			R19	2.93458	0.031105	20.2772	0.140608
R01	21	40.8633	16.84	2.43409	21.625	1.88963	0.778728	0.112559			R20	2.49147	0.0107246	18.3834	0.159976
R01	22	41.1579	16.9046	2.44185	22.5833	1.82249	0.748542	0.108126			R21	2.51957	0.0156165	18.9686	0.325715
R01	23	41.2067	16.97	2.43187	23.625	1.7442	0.718306	0.102936			R22	2.49907	0.0144646	18.2266	0.256787
R01	24	41.8533	17.1017	2.45094	24.5417	1.7054	0.696842	0.099868			R23	2.50168	0.0144873	18.38	0.257492
R01	25	42.2921	17.2562	2.45474	25.6667	1.64774	0.672321	0.095639			R24	2.47153	0.0119154	17.8854	0.252305
R01	26	42.0571	17.2379	2.44353	26.8333	1.56734	0.642406	0.091063			R25	2.44449	0.00979399	17.0739	0.224215
R01	27	42.7483	17.4646	2.45278	27.9583	1.529	0.624664	0.08773			R26	2.4131	0.00722621	15.5601	0.1508
R01	28	42.8933	17.5692	2.44447	29.2083	1.46853	0.601512	0.08369
R01	29	43.525	17.8533	2.44165	30.4167	1.43096	0.586958	0.080273
R01	30	43.465	17.6437	2.4674	31.7083	1.37078	0.556438	0.077815
R01	31	43.8625	17.8254	2.4614	32.9583	1.33085	0.540847	0.074682
R01	32	43.9975	17.8537	2.46666	34.3333	1.28148	0.520012	0.071844
R01	33	44.7183	17.9821	2.4921	35.7083	1.25232	0.503582	0.06979
R01	34	44.8004	18.1737	2.46895	37	1.21082	0.491182	0.066728
R01	35	45.3212	18.2412	2.48774	38.4167	1.17973	0.474826	0.064756
R01	36	45.3033	18.2454	2.48551	39.8333	1.13732	0.458043	0.062397
R01	37	45.2667	18.3417	2.47275	41.2083	1.09848	0.445096	0.060006
R01	38	45.4317	18.3746	2.47273	42.5833	1.06689	0.431497	0.058067
R01	39	46.3971	18.5171	2.50655	44.0417	1.05348	0.420444	0.056913
R01	40	46.0779	18.3196	2.52032	45.4167	1.01456	0.403366	0.055493
R01	41	46.3567	18.535	2.50445	46.8333	0.989822	0.395765	0.053475
R01	42	46.7787	18.7267	2.50038	48.2917	0.968671	0.387782	0.051776
R01	43	46.6587	18.7271	2.49446	49.75	0.937864	0.376423	0.050139
R01	44	46.9571	18.8883	2.49031	51	0.920727	0.370359	0.048829
R01	45	47.4679	18.9629	2.50602	52.4583	0.904868	0.361485	0.047771
R01	46	47.6937	18.9612	2.51511	53.6667	0.888703	0.353315	0.046865
R01	47	47.4458	18.7996	2.52852	54.9167	0.86396	0.342329	0.046042
R01	48	48.2121	19.1158	2.52716	56.2917	0.856469	0.339585	0.044894
R01	49	48.7987	19.4142	2.51838	57.4167	0.849905	0.338127	0.043861
R01	50	48.7483	19.2687	2.53704	58.625	0.831528	0.328678	0.043275
R01	51	48.2471	18.8833	2.56177	59.75	0.807482	0.316039	0.042874
R01	52	48.7	19.1875	2.5433	60.9583	0.798906	0.314764	0.041721
R01	53	48.9321	19.1362	2.56196	61.9583	0.789757	0.308856	0.041349
R01	54	48.7783	19.0837	2.55725	63.0417	0.773747	0.302716	0.040564
R01	55	49.4633	19.4583	2.54642	63.9167	0.773872	0.304432	0.039839
R01	56	49.2283	19.2412	2.56543	64.875	0.758818	0.296589	0.039544
R01	57	49.34	19.4117	2.54799	65.7083	0.750894	0.295421	0.038777
R01	58	49.1996	19.2583	2.56387	66.4583	0.740307	0.28978	0.038578
R01	59	49.6842	19.4062	2.56455	67.125	0.740173	0.289106	0.038205
R01	60	50.3337	19.6562	2.56666	67.75	0.742933	0.290129	0.037884
R01	61	50.2029	19.5633	2.57112	68.3333	0.734676	0.286292	0.037626
R01	62	49.9871	19.3525	2.58943	68.7083	0.727525	0.281661	0.037687
R01	63	49.765	19.3521	2.57581	69.375	0.717333	0.278948	0.037128
R01	64	50.1079	19.53	2.56974	69.6667	0.719252	0.280334	0.036886
R01	65	50.455	19.6792	2.57084	69.6667	0.724234	0.282476	0.036902
R01	66	50.0917	19.3529	2.59668	69.8333	0.717303	0.27713	0.037183
R01	67	50.5533	19.7442	2.56562	70.1667	0.720475	0.281389	0.036564
R01	68	49.8354	19.5121	2.56069	70.25	0.7094	0.277752	0.036451
R01	69	50.6117	19.6992	2.5721	70.0833	0.722164	0.281082	0.0367
R01	70	50.2129	19.5271	2.58018	69.6667	0.720759	0.280293	0.037036
R01	71	50.1	19.5025	2.57828	69.6667	0.719138	0.27994	0.037008
R01	72	50.0767	19.4525	2.58445	69.625	0.719233	0.279389	0.037119
R01	73	49.9162	19.4387	2.5754	69.0833	0.722551	0.281381	0.037279
R01	74	50.0021	19.5004	2.57326	68.6667	0.728185	0.283986	0.037474
R01	75	50.0675	19.555	2.56481	68.125	0.734935	0.287045	0.037648
R01	76	50.1987	19.4958	2.58171	67.5	0.743685	0.288827	0.038247
R01	77	50.0283	19.4096	2.58759	66.75	0.749488	0.29078	0.038765
R01	78	49.5304	19.3517	2.56851	66	0.75046	0.293207	0.038916
R01	79	49.3392	19.4762	2.53861	65.1667	0.757122	0.298868	0.038955
R01	80	49.1267	19.3771	2.54134	64.3333	0.763626	0.301198	0.039502
R01	81	49.3796	19.4733	2.54135	63.375	0.779165	0.307271	0.0401
R01	82	48.9117	19.2996	2.53963	62.2917	0.785204	0.309826	0.04077
R01	83	48.9754	19.2654	2.54601	61.2083	0.800142	0.314751	0.041595
R01	84	49.1454	19.3962	2.53958	60.0417	0.818521	0.323046	0.042296
R01	85	49.0821	19.1937	2.56349	58.9167	0.833076	0.325777	0.04351
R01	86	48.6129	19.28	2.5272	57.6667	0.842998	0.334335	0.043824
R01	87	48.1567	19.1446	2.52287	56.375	0.85422	0.339593	0.044751
R01	88	48.3942	19.2358	2.51781	55	0.879893	0.349742	0.045778
R01	89	47.7646	18.8871	2.53337	53.6667	0.890023	0.351933	0.047205
R01	90	48.2992	18.9392	2.55733	52.3333	0.922914	0.361894	0.048866
R01	91	47.7329	18.8817	2.53533	50.9167	0.937471	0.370834	0.049793
R01	92	47.3921	18.795	2.52849	49.625	0.955004	0.37874	0.050951
R02	1	36.4942	15.7342	2.3145	14.25	2.56099	1.10415	0.162421
R02	2	38.4691	16.3784	2.35163	14.0833	2.73153	1.16297	0.166979
R02	3	38.5765	16.3651	2.36187	14.0833	2.73916	1.16202	0.167706
R02	4	38.3608	16.2324	2.36525	14	2.74006	1.15946	0.168946
R02	5	38.3449	16.2251	2.36313	14	2.73892	1.15893	0.168795
R02	6	38.5103	16.2281	2.37162	14.0833	2.73446	1.15229	0.168399
R02	7	38.2354	16.2148	2.36212	14.1667	2.69897	1.14457	0.166738
R02	8	38.8887	16.445	2.36729	14.3333	2.71317	1.14733	0.165159
R02	9	38.9759	16.4248	2.37444	14.5417	2.68029	1.1295	0.163285
R02	10	39.3613	16.5228	2.38204	14.8333	2.65357	1.11389	0.160586
R02	11	39.299	16.5043	2.38119	15.125	2.59828	1.09119	0.157434
R02	12	39.543	16.5288	2.3926	15.4583	2.55803	1.06925	0.154777
R02	13	39.1856	16.433	2.38761	15.9583	2.45549	1.02974	0.149615
R02	14	39.5284	16.5636	2.38832	16.4167	2.40782	1.00895	0.145481
R02	15	39.3879	16.4661	2.38976	16.9583	2.32263	0.970971	0.140919
R02	16	39.8552	16.6916	2.38636	17.625	2.26129	0.94704	0.135396
R02	17	40.5236	16.9515	2.39396	18.1667	2.23066	0.933107	0.131777
R02	18	40.5528	16.8617	2.4082	18.9583	2.13905	0.889407	0.127025
R02	19	41.1516	17.1572	2.39999	19.7083	2.08803	0.870556	0.121775
R02	20	40.5262	17.0558	2.37858	20.5	1.97689	0.831992	0.116028
R02	21	40.4738	16.9944	2.38328	21.4583	1.88616	0.791972	0.111065
R02	22	41.1344	17.1993	2.39353	22.375	1.83841	0.768684	0.106973
R02	23	42.14	17.5258	2.40523	23.375	1.80278	0.749765	0.102897
R02	24	42.2809	17.5314	2.41746	24.3333	1.73757	0.720466	0.099347
R02	25	42.5301	17.4905	2.43565	25.4167	1.67331	0.688152	0.095828
R02	26	42.39	17.6052	2.40888	26.5417	1.59711	0.663305	0.090758
R02	27	43.0279	17.7938	2.41966	27.625	1.55757	0.644119	0.087589
R02	28	43.271	17.8531	2.42339	28.9167	1.4964	0.617398	0.083805
R02	29	43.3153	17.9102	2.41985	30.125	1.43785	0.59453	0.080326
R02	30	43.372	17.9863	2.41246	31.4167	1.38054	0.572506	0.076789
R02	31	43.5885	18.0021	2.42324	32.6667	1.33434	0.551086	0.07418
R02	32	44.5928	18.3501	2.43007	34	1.31155	0.539708	0.071472
R02	33	44.4364	18.2526	2.43485	35.3333	1.25763	0.516582	0.06891
R02	34	43.942	18.1134	2.42705	36.6667	1.19842	0.494001	0.066192
R02	35	44.6529	18.3969	2.43111	38.0417	1.17379	0.483598	0.063906
R02	36	44.7161	18.4107	2.43053	39.4583	1.13325	0.466584	0.061597
R02	37	45.4893	18.6465	2.44087	40.7917	1.11516	0.457114	0.059837
R02	38	45.6778	18.8372	2.42757	42.2083	1.0822	0.44629	0.057514
R02	39	45.4167	18.6826	2.43318	43.6667	1.04008	0.427844	0.055721
R02	40	45.3978	18.5073	2.45603	45	1.00884	0.411273	0.054578
R02	41	45.7831	18.6688	2.4564	46.4167	0.986349	0.4022	0.05292
R02	42	46.2895	18.9265	2.45239	47.875	0.966882	0.395332	0.051224
R02	43	46.2878	18.8123	2.46268	49.1667	0.941446	0.382622	0.050088
R02	44	46.7981	18.9257	2.47634	50.5	0.926695	0.374766	0.049036
R02	45	47.1735	19.311	2.44633	51.9583	0.90791	0.371663	0.047082
R02	46	47.7191	19.4128	2.46304	53.125	0.898241	0.365417	0.046363
R02	47	47.6641	19.3849	2.46176	54.4167	0.875909	0.35623	0.045239
R02	48	47.1392	19.1052	2.47365	55.7083	0.846178	0.342951	0.044403
R02	49	47.558	19.357	2.45781	56.9167	0.835572	0.340092	0.043182
R02	50	47.5829	19.2264	2.48198	58.0417	0.819805	0.331251	0.042762
R02	51	47.8806	19.43	2.46894	59.2083	0.808679	0.328162	0.041699
R02	52	47.9459	19.3866	2.47953	60.375	0.794134	0.321103	0.041068
R02	53	47.6087	19.3664	2.46072	61.2917	0.776756	0.315971	0.040147
R02	54	48.5842	19.6009	2.48213	62.375	0.778904	0.314243	0.039793
R02	55	47.8995	19.4558	2.46452	63.3333	0.756307	0.307196	0.038913
R02	56	47.8054	19.3613	2.47206	64.2083	0.744535	0.301538	0.0385
R02	57	48.7831	19.7324	2.47748	65.0417	0.750028	0.30338	0.03809
R02	58	48.442	19.445	2.4938	65.7917	0.736294	0.295554	0.037904
R02	59	48.7427	19.5803	2.49594	66.4583	0.733432	0.294625	0.037556
R02	60	48.7637	19.6615	2.48206	67.1667	0.726011	0.292727	0.036953
R02	61	48.7599	19.6744	2.48039	67.6667	0.720589	0.290754	0.036655
R02	62	48.4326	19.5339	2.48024	68.0417	0.711807	0.287087	0.036451
R02	63	48.8144	19.6722	2.48576	68.75	0.710028	0.286141	0.036156
R02	64	49.0546	19.695	2.49223	69	0.710935	0.285435	0.036119
R02	65	49.1963	19.7139	2.49754	69	0.712989	0.285708	0.036196
R02	66	49.073	19.6727	2.49927	69.0833	0.710345	0.284767	0.036177
R02	67	49.4884	19.8673	2.49285	69.5	0.712063	0.285859	0.035868
R02	68	49.1052	19.8965	2.46812	69.5833	0.705704	0.285937	0.035469
R02	69	48.5271	19.4785	2.49349	69.4583	0.698649	0.280434	0.035899
R02	70	48.3746	19.5365	2.47893	69	0.70108	0.283137	0.035926
R02	71	48.9137	19.7418	2.48468	69	0.708893	0.286113	0.036009
R02	72	49.311	19.8595	2.48509	68.9583	0.715083	0.287993	0.036037
R02	73	49.4124	19.9012	2.48538	68.375	0.722667	0.291059	0.036349
R02	74	48.936	19.6405	2.49291	67.9583	0.720088	0.289007	0.036682
R02	75	48.7341	19.5262	2.50121	67.4167	0.722879	0.289634	0.0371
R02	76	48.5507	19.4283	2.49881	66.8333	0.726444	0.290697	0.037388
R02	77	48.2234	19.4394	2.48016	66.1667	0.728816	0.293794	0.037483
R02	78	48.6392	19.5404	2.49181	65.4167	0.743528	0.298706	0.038091
R02	79	48.4394	19.5258	2.48435	64.5417	0.750514	0.302529	0.038492
R02	80	49.0421	19.7182	2.48885	63.6667	0.770294	0.30971	0.039091
R02	81	48.3836	19.3303	2.507	62.6667	0.772078	0.308462	0.040005
R02	82	47.7715	19.3011	2.47712	61.7083	0.774149	0.312779	0.040142
R02	83	47.7573	19.1834	2.49581	60.625	0.787749	0.316427	0.041167
R02	84	47.8024	19.3664	2.46697	59.5	0.803401	0.325485	0.041461
R02	85	48.1297	19.3853	2.4869	58.2917	0.82567	0.332557	0.042663
R02	86	47.8655	19.253	2.49145	57.0417	0.839133	0.337525	0.043677
R02	87	47.7547	19.2521	2.48373	55.7917	0.855947	0.345072	0.044517
R02	88	47.6353	19.2719	2.4728	54.5	0.874042	0.353612	0.045372
R02	89	47.8578	19.3046	2.48167	53.1667	0.900147	0.363095	0.046677
R02	90	47.0073	19.0481	2.46781	51.8333	0.906893	0.367487	0.04761
R02	91	46.6946	18.9399	2.46686	50.4167	0.926173	0.375666	0.048929
R02	92	46.945	18.9107	2.48665	49.0417	0.957247	0.385603	0.050704
R03	1	31.0108	13.5242	2.28643	1	31.0108	13.5242	2.28643
R03	2	32.1525	13.82	2.32782	1	32.1525	13.82	2.32782
R03	3	32.2425	13.8958	2.32276	1	32.2425	13.8958	2.32276
R03	4	32.4708	13.8742	2.34589	1	32.4708	13.8742	2.34589
R03	5	32.4808	13.8917	2.34178	1	32.4808	13.8917	2.34178
R03	6	32.84	13.9129	2.36269	1	32.84	13.9129	2.36269
R03	7	32.3204	13.7279	2.35624	1	32.3204	13.7279	2.35624
R03	8	32.2887	13.7571	2.34897	1	32.2887	13.7571	2.34897
R03	9	32.5083	13.7896	2.36029	1	32.5083	13.7896	2.36029
R03	10	32.85	13.8854	2.36984	1	32.85	13.8854	2.36984
R03	11	32.8558	13.8629	2.37188	1	32.8558	13.8629	2.37188
R03	12	32.9542	13.8996	2.37621	1	32.9542	13.8996	2.37621
R03	13	32.9371	13.9917	2.35801	1	32.9371	13.9917	2.35801
R03	14	32.9558	13.9317	2.37048	1	32.9558	13.9317	2.37048
R03	15	33.0396	13.9675	2.37098	1	33.0396	13.9675	2.37098
R03	16	32.6237	13.8079	2.37157	1	32.6237	13.8079	2.37157
R03	17	33.1437	13.9846	2.37535	1	33.1437	13.9846	2.37535
R03	18	32.9308	13.9108	2.36928	1	32.9308	13.9108	2.36928
R03	19	32.9112	13.8792	2.37693	1	32.9112	13.8792	2.37693
R03	20	32.7492	13.7679	2.38534	1	32.7492	13.7679	2.38534
R03	21	32.9142	13.9067	2.36884	1	32.9142	13.9067	2.36884
R03	22	32.9592	13.9208	2.3724	1	32.9592	13.9208	2.3724
R03	23	33.0121	13.9158	2.37652	1	33.0121	13.9158	2.37652
R03	24	32.9137	13.8071	2.38724	1	32.9137	13.8071	2.38724
R03	25	33.3458	14.0421	2.38405	1	33.3458	14.0421	2.38405
R03	26	33.0396	13.8637	2.38999	1	33.0396	13.8637	2.38999
R03	27	33.2896	13.9325	2.39679	1	33.2896	13.9325	2.39679
R03	28	33.4346	13.9608	2.40189	1	33.4346	13.9608	2.40189
R03	29	33.1617	13.8867	2.39218	1	33.1617	13.8867	2.39218
R03	30	33.4058	14.0108	2.38847	1	33.4058	14.0108	2.38847
R03	31	33.2396	13.86	2.40491	1	33.2396	13.86	2.40491
R03	32	33.3908	13.9746	2.39567	1	33.3908	13.9746	2.39567
R03	33	33.4754	14.0612	2.38677	1	33.4754	14.0612	2.38677
R03	34	33.6004	14.0979	2.38954	1	33.6004	14.0979	2.38954
R03	35	33.2208	13.9283	2.39006	1	33.2208	13.9283	2.39006
R03	36	33.31	13.9504	2.39233	1	33.31	13.9504	2.39233
R03	37	33.3729	14.0096	2.39056	1	33.3729	14.0096	2.39056
R03	38	32.9458	13.9167	2.3716	1	32.9458	13.9167	2.3716
R03	39	33.4079	14.04	2.38391	1	33.4079	14.04	2.38391
R03	40	33.5287	14.0121	2.39817	1	33.5287	14.0121	2.39817
R03	41	33.6233	14.0625	2.39578	1	33.6233	14.0625	2.39578
R03	42	33.1162	13.8925	2.39348	1	33.1162	13.8925	2.39348
R03	43	33.0279	13.8275	2.3961	1	33.0279	13.8275	2.3961
R03	44	33.2833	13.9737	2.38794	1	33.2833	13.9737	2.38794
R03	45	33.3662	13.9358	2.39942	1	33.3662	13.9358	2.39942
R03	46	33.2712	13.9683	2.3885	1	33.2712	13.9683	2.3885
R03	47	33.2671	13.9454	2.39326	1	33.2671	13.9454	2.39326
R03	48	33.245	13.935	2.39245	1	33.245	13.935	2.39245
R03	49	33.1917	13.905	2.39036	1	33.1917	13.905	2.39036
R03	50	33.4962	14.0092	2.39781	1	33.4962	14.0092	2.39781
R03	51	33.3767	13.9329	2.40047	1	33.3767	13.9329	2.40047
R03	52	33.4079	13.9567	2.39847	1	33.4079	13.9567	2.39847
R03	53	33.5596	13.9592	2.41102	1	33.5596	13.9592	2.41102
R03	54	32.895	13.7283	2.40226	1	32.895	13.7283	2.40226
R03	55	33.2204	13.8979	2.39516	1	33.2204	13.8979	2.39516
R03	56	33.4358	13.9858	2.3994	1	33.4358	13.9858	2.3994
R03	57	33.6462	14.1325	2.38792	1	33.6462	14.1325	2.38792
R03	58	33.5567	14.0362	2.39688	1	33.5567	14.0362	2.39688
R03	59	33.0629	13.8912	2.38374	1	33.0629	13.8912	2.38374
R03	60	33.0854	13.8704	2.39388	1	33.0854	13.8704	2.39388
R03	61	33.5517	14.0725	2.3914	1	33.5517	14.0725	2.3914
R03	62	33.5208	13.9879	2.40154	1	33.5208	13.9879	2.40154
R03	63	33.3825	13.8125	2.42308	1	33.3825	13.8125	2.42308
R03	64	33.6896	14.0621	2.40458	1	33.6896	14.0621	2.40458
R03	65	33.4112	13.8862	2.41513	1	33.4112	13.8862	2.41513
R03	66	33.0975	13.8817	2.39027	1	33.0975	13.8817	2.39027
R03	67	33.2342	13.8542	2.40458	1	33.2342	13.8542	2.40458
R03	68	33.5354	14.0033	2.40094	1	33.5354	14.0033	2.40094
R03	69	33.4112	13.9542	2.40033	1	33.4112	13.9542	2.40033
R03	70	33.3312	13.9162	2.40203	1	33.3312	13.9162	2.40203
R03	71	33.2154	13.9517	2.38576	1	33.2154	13.9517	2.38576
R03	72	33.1546	13.8787	2.39504	1	33.1546	13.8787	2.39504
R03	73	33.4192	14.0037	2.39581	1	33.4192	14.0037	2.39581
R03	74	33.2496	13.9121	2.39927	1	33.2496	13.9121	2.39927
R03	75	33.5833	13.9775	2.41384	1	33.5833	13.9775	2.41384
R03	76	33.3383	13.9125	2.4042	1	33.3383	13.9125	2.4042
R03	77	33.1042	13.8596	2.39656	1	33.1042	13.8596	2.39656
R03	78	33.2921	13.9217	2.39675	1	33.2921	13.9217	2.39675
R03	79	33.0258	13.8654	2.38913	1	33.0258	13.8654	2.38913
R03	80	33.4946	13.9933	2.39983	1	33.4946	13.9933	2.39983
R03	81	33.3337	13.9679	2.39208	1	33.3337	13.9679	2.39208
R03	82	33.3567	13.9033	2.40813	1	33.3567	13.9033	2.40813
R03	83	33.3983	13.9479	2.39981	1	33.3983	13.9479	2.39981
R03	84	33.2004	13.9846	2.37966	1	33.2004	13.9846	2.37966
R03	85	33.3625	13.9087	2.40634	1	33.3625	13.9087	2.40634
R03	86	33.2221	13.9296	2.39092	1	33.2221	13.9296	2.39092
R03	87	33.5058	13.9692	2.40598	1	33.5058	13.9692	2.40598
R03	88	33.4221	13.9625	2.40389	1	33.4221	13.9625	2.40389
R03	89	33.3254	13.9083	2.40397	1	33.3254	13.9083	2.40397
R03	90	33.5042	13.8942	2.41846	1	33.5042	13.8942	2.41846
R03	91	33.2046	13.8667	2.40293	1	33.2046	13.8667	2.40293
R03	92	33.0625	13.8462	2.39728	1	33.0625	13.8462	2.39728
R04	1	36.4738	15.6959	2.31468	14.6667	2.48685	1.07017	0.157819
R04	2	39.0266	16.6241	2.34804	14.5417	2.68378	1.14321	0.161469
R04	3	38.8651	16.4953	2.35953	14.5	2.68035	1.1376	0.162725
R04	4	39.1271	16.4613	2.38327	14.4583	2.7062	1.13854	0.164837
R04	5	39.1658	16.5795	2.36301	14.4583	2.70887	1.14671	0.163435
R04	6	39.0726	16.3956	2.38604	14.5417	2.68694	1.12749	0.164082
R04	7	39.5009	16.4356	2.40873	14.5833	2.70863	1.12701	0.16517
R04	8	39.8484	16.6594	2.39642	14.75	2.70158	1.12945	0.162468
R04	9	39.3067	16.4682	2.39024	14.9583	2.62775	1.10094	0.159793
R04	10	39.3385	16.5172	2.38405	15.25	2.57957	1.08309	0.15633
R04	11	39.6787	16.4828	2.40989	15.5417	2.55305	1.06056	0.155059
R04	12	40.0966	16.6886	2.40372	15.9583	2.51258	1.04576	0.150624
R04	13	40.2418	16.7616	2.40799	16.375	2.45752	1.02361	0.147052
R04	14	40.8385	17.0013	2.40649	16.9167	2.4141	1.005	0.142255
R04	15	40.768	16.8535	2.42169	17.4167	2.34075	0.967666	0.139044
R04	16	40.8832	16.8905	2.42367	18.125	2.25562	0.931887	0.133719
R04	17	41.6521	17.1048	2.44	18.75	2.22144	0.912256	0.130133
R04	18	41.3544	17.0004	2.44111	19.4583	2.12528	0.873683	0.125453
R04	19	41.4828	17.1366	2.42365	20.2917	2.04433	0.844514	0.11944
R04	20	41.7779	17.25	2.42511	21.125	1.97765	0.816568	0.114798
R04	21	41.6808	17.2148	2.42407	22.125	1.88388	0.778068	0.109562
R04	22	42.4751	17.4265	2.44193	22.9583	1.85009	0.759051	0.106363
R04	23	42.3776	17.4781	2.42996	23.9583	1.7688	0.72952	0.101424
R04	24	42.677	17.5056	2.44054	25.0833	1.70141	0.697897	0.097297
R04	25	43.4184	17.8037	2.44298	26.1667	1.6593	0.680395	0.093362
R04	26	43.3771	17.6113	2.47007	27.2917	1.58939	0.645297	0.090506
R04	27	43.8346	17.9403	2.44669	28.4167	1.54257	0.631329	0.0861
R04	28	44.0653	17.8729	2.46785	29.75	1.48119	0.600768	0.082952
R04	29	44.509	18.0679	2.46914	30.9583	1.43771	0.583618	0.079756
R04	30	45.0318	18.2251	2.4787	32.2917	1.39453	0.564389	0.076759
R04	31	44.7882	18.1985	2.46631	33.5833	1.33364	0.541889	0.073438
R04	32	44.9072	18.2431	2.4673	34.9583	1.28459	0.521853	0.070578
R04	33	45.1907	18.4412	2.4539	36.2917	1.24521	0.508137	0.067615
R04	34	46.2092	18.6607	2.47904	37.6667	1.22679	0.495415	0.065815
R04	35	46.8986	18.7526	2.50822	39.125	1.19869	0.479299	0.064107
R04	36	46.8995	18.8548	2.49086	40.625	1.15445	0.464118	0.061313
R04	37	47.1735	18.814	2.51207	42	1.12318	0.447952	0.059811
R04	38	47.1048	18.8544	2.50126	43.4167	1.08495	0.434265	0.05761
R04	39	47.2036	18.8694	2.50468	44.875	1.05189	0.420488	0.055814
R04	40	48.0782	19.1731	2.51391	46.3333	1.03766	0.413808	0.054257
R04	41	47.6237	18.945	2.51841	47.6667	0.999098	0.397447	0.052833
R04	42	48.0438	18.9467	2.54071	49.1667	0.977162	0.385357	0.051675
R04	43	48.5455	19.0782	2.54804	50.5833	0.959713	0.377163	0.050373
R04	44	48.5357	19.201	2.53222	51.9583	0.934126	0.369546	0.048735
R04	45	48.9661	19.3647	2.53032	53.375	0.917397	0.362804	0.047406
R04	46	49.116	19.4515	2.52937	54.7083	0.897778	0.355548	0.046233
R04	47	49.6688	19.6151	2.53764	56	0.886943	0.350269	0.045314
R04	48	49.7259	19.4884	2.5578	57.25	0.868575	0.340408	0.044677
R04	49	50.3724	19.6551	2.56634	58.5417	0.860454	0.335744	0.043837
R04	50	49.9772	19.6022	2.55704	59.75	0.836439	0.32807	0.042795
R04	51	50.4742	19.8041	2.55418	60.9167	0.828578	0.325101	0.041929
R04	52	50.2809	19.869	2.5351	62.0833	0.809894	0.320037	0.040833
R04	53	50.4888	19.9287	2.53847	63.125	0.799823	0.315702	0.040213
R04	54	50.3651	19.7457	2.55498	64.1667	0.78491	0.307725	0.039817
R04	55	50.707	20.0271	2.53695	65.0833	0.779109	0.307714	0.03898
R04	56	50.8359	19.9811	2.55056	66	0.770241	0.302743	0.038644
R04	57	51.2521	20.0026	2.56962	66.875	0.766387	0.299103	0.038424
R04	58	50.9506	19.9326	2.55799	67.7083	0.752501	0.294388	0.037779
R04	59	50.7358	19.8677	2.56057	68.4167	0.741571	0.290392	0.037426
R04	60	51.1177	19.9592	2.56597	69.0417	0.740389	0.289089	0.037165
R04	61	51.3664	20.0902	2.55864	69.5833	0.738199	0.288721	0.03677
R04	62	50.7637	19.9424	2.54812	70.0417	0.724764	0.284722	0.03638
R04	63	51.997	20.2728	2.57036	70.6667	0.735806	0.286878	0.036373
R04	64	51.5232	19.9905	2.58243	70.9583	0.726104	0.281722	0.036393
R04	65	51.9102	20.198	2.57589	70.9583	0.731559	0.284646	0.036301
R04	66	51.1284	19.8973	2.57347	71.125	0.718853	0.279751	0.036182
R04	67	51.9691	20.1353	2.58675	71.5	0.72684	0.281612	0.036178
R04	68	51.3698	20.0627	2.56341	71.5833	0.717622	0.28027	0.03581
R04	69	51.6143	20.0649	2.5794	71.4167	0.72272	0.280954	0.036117
R04	70	51.8565	20.1774	2.57641	70.9583	0.730802	0.284355	0.036308
R04	71	51.4979	20.0326	2.57814	70.9583	0.725747	0.282315	0.036333
R04	72	51.7448	19.9515	2.59848	70.9583	0.729228	0.281171	0.036619
R04	73	51.4983	19.7543	2.60956	70.3333	0.732203	0.280866	0.037102
R04	74	51.6912	19.9102	2.60269	69.9583	0.738884	0.284601	0.037203
R04	75	51.6276	19.9205	2.60162	69.375	0.744181	0.287142	0.0375
R04	76	51.6216	19.9467	2.59505	68.7917	0.750404	0.289958	0.037723
R04	77	51.9583	20.0515	2.59504	68.0417	0.763625	0.294695	0.038139
R04	78	51.5619	20.0528	2.57785	67.3333	0.76577	0.297814	0.038284
R04	79	51.0885	19.7298	2.59488	66.375	0.769694	0.297247	0.039094
R04	80	50.9442	19.6512	2.59608	65.5417	0.777278	0.299827	0.039609
R04	81	50.5391	19.7629	2.56326	64.5417	0.783045	0.306203	0.039714
R04	82	50.3372	19.6774	2.56453	63.4583	0.793232	0.310083	0.040412
R04	83	50.3518	19.7143	2.55874	62.375	0.807243	0.316061	0.041021
R04	84	50.5859	19.6864	2.57789	61.2083	0.826454	0.321629	0.042116
R04	85	49.9218	19.5928	2.55555	60.0417	0.831452	0.326319	0.042562
R04	86	50.192	19.6533	2.56324	58.6667	0.855545	0.335	0.043691
R04	87	49.9076	19.4966	2.56426	57.3333	0.870482	0.340056	0.044725
R04	88	49.1967	19.2762	2.56082	56.0417	0.877859	0.343961	0.045695
R04	89	49.8299	19.5365	2.55632	54.7083	0.910828	0.357103	0.046726
R04	90	49.2006	19.3402	2.54804	53.2917	0.923232	0.362912	0.047813
R04	91	49.1899	19.308	2.55491	51.875	0.948238	0.372202	0.049251
R04	92	48.8166	18.927	2.58128	50.5	0.966664	0.374791	0.051114
R05	1	36.0997	15.5095	2.31859	14.2917	2.52593	1.08521	0.162233
R05	2	38.6154	16.3662	2.35935	14.2083	2.7178	1.15188	0.166053
R05	3	39.0192	16.4658	2.37125	14.1667	2.75429	1.16229	0.167382
R05	4	39.1696	16.5333	2.36881	14.1667	2.76491	1.16706	0.16721
R05	5	39.4946	16.5875	2.38416	14.1667	2.78785	1.17088	0.168293
R05	6	38.7437	16.2237	2.3927	14.2083	2.72683	1.14185	0.168401
R05	7	38.9067	16.2875	2.39076	14.25	2.73029	1.14298	0.167772
R05	8	39.1704	16.3542	2.39975	14.375	2.7249	1.13768	0.166939
R05	9	39.4271	16.48	2.3949	14.625	2.69587	1.12684	0.163754
R05	10	39.3846	16.425	2.39885	15	2.62564	1.095	0.159923
R05	11	39.8383	16.5746	2.40856	15.2083	2.61951	1.08984	0.158371
R05	12	40.1767	16.5983	2.4251	15.5833	2.57818	1.06513	0.155621
R05	13	39.9692	16.5687	2.41514	16	2.49807	1.03555	0.150946
R05	14	40.4179	16.7808	2.41016	16.5417	2.4434	1.01446	0.145702
R05	15	40.4279	16.6733	2.43035	17.0417	2.3723	0.978386	0.142612
R05	16	40.3687	16.7612	2.41222	17.7083	2.27965	0.946517	0.136219
R05	17	40.8283	16.9912	2.4018	18.375	2.22195	0.924693	0.13071
R05	18	41.6125	17.0925	2.43797	19.0833	2.18057	0.895676	0.127753
R05	19	41.7517	17.1292	2.43782	19.875	2.10071	0.861844	0.122657
R05	20	41.8433	17.1217	2.44835	20.6667	2.02468	0.828467	0.118468
R05	21	41.8292	17.2271	2.4307	21.5833	1.93803	0.798166	0.112619
R05	22	42.6667	17.5558	2.43281	22.5	1.8963	0.780259	0.108125
R05	23	42.8546	17.4225	2.4619	23.5417	1.82037	0.74007	0.104576
R05	24	42.8954	17.5258	2.45191	24.5417	1.74786	0.714125	0.099908
R05	25	43.1504	17.6037	2.45416	25.625	1.68392	0.686975	0.095772
R05	26	43.2617	17.5712	2.46289	26.75	1.61726	0.656869	0.09207
R05	27	43.7512	17.7454	2.46911	27.8333	1.5719	0.637559	0.08871
R05	28	44.02	17.7879	2.47687	29.0833	1.51358	0.611618	0.085164
R05	29	44.5767	18.0442	2.47272	30.3333	1.46956	0.594862	0.081518
R05	30	44.5929	17.9521	2.48641	31.5833	1.41191	0.568403	0.078725
R05	31	45.0221	18.1733	2.48165	32.875	1.36949	0.552801	0.075487
R05	32	45.7742	18.4162	2.48843	34.2083	1.3381	0.538355	0.072743
R05	33	45.5771	18.4137	2.47916	35.625	1.27936	0.516877	0.06959
R05	34	45.8758	18.5162	2.48683	36.9167	1.24269	0.501568	0.067363
R05	35	46.0971	18.6383	2.47872	38.25	1.20515	0.487276	0.064803
R05	36	46.8979	18.8704	2.49064	39.75	1.17982	0.474727	0.062657
R05	37	47.2375	18.9862	2.49035	41.125	1.14863	0.461671	0.060555
R05	38	46.7692	18.7637	2.49697	42.5	1.10045	0.441499	0.058752
R05	39	47.0896	18.9308	2.4904	43.9167	1.07225	0.431062	0.056707
R05	40	47.4675	18.9412	2.51024	45.2917	1.04804	0.418206	0.055423
R05	41	47.1962	18.8837	2.50193	46.7083	1.01045	0.40429	0.053564
R05	42	48.1321	19.0583	2.52709	48.125	1.00015	0.396017	0.05251
R05	43	48.1692	19.0408	2.53335	49.5417	0.972296	0.384339	0.051135
R05	44	47.7454	19.19	2.49092	50.875	0.938484	0.377198	0.048961
R05	45	48.2254	19.0754	2.5324	52.2917	0.922239	0.364788	0.048428
R05	46	48.4621	19.1417	2.5335	53.5417	0.905128	0.357509	0.047318
R05	47	49.2646	19.5217	2.52867	54.7917	0.899125	0.356288	0.04615
R05	48	49.135	19.5196	2.5184	56.0833	0.876106	0.348046	0.044904
R05	49	48.8912	19.3567	2.53026	57.375	0.852135	0.337371	0.0441
R05	50	49.705	19.6675	2.53213	58.4583	0.850263	0.336436	0.043315
R05	51	49.6737	19.5467	2.54487	59.6667	0.83252	0.327597	0.042651
R05	52	49.5567	19.3146	2.56919	60.7917	0.815188	0.317717	0.042262
R05	53	49.8379	19.5404	2.55841	61.75	0.807091	0.316443	0.041431
R05	54	50.4792	19.8133	2.54861	62.8333	0.803381	0.315331	0.040561
R05	55	49.9204	19.7121	2.5392	63.7083	0.783577	0.309411	0.039856
R05	56	50.3471	19.7246	2.56182	64.625	0.779065	0.305215	0.039641
R05	57	50.4992	19.7733	2.55739	65.4583	0.77147	0.302075	0.039069
R05	58	50.1129	19.6162	2.56079	66.2917	0.755945	0.295908	0.038629
R05	59	50.5496	19.9112	2.54261	66.9167	0.75541	0.297552	0.037996
R05	60	50.505	19.7337	2.56588	67.5417	0.74776	0.292171	0.037989
R05	61	51.0062	19.8879	2.57213	68.125	0.748715	0.291932	0.037756
R05	62	50.6087	19.6229	2.58347	68.5	0.738813	0.286465	0.037714
R05	63	51.2792	19.79	2.59826	69.2083	0.740939	0.285948	0.037542
R05	64	51.1979	19.8504	2.5811	69.5	0.73666	0.285617	0.037138
R05	65	51.3633	19.9317	2.57911	69.5	0.73904	0.286786	0.037109
R05	66	51.2367	19.9796	2.57017	69.7083	0.735014	0.286616	0.03687
R05	67	51.4229	19.9008	2.58743	69.9167	0.735488	0.284636	0.037007
R05	68	51.0679	19.8433	2.57993	70	0.729541	0.283476	0.036856
R05	69	51.1892	19.9796	2.5655	69.875	0.732581	0.285933	0.036715
R05	70	51.4142	20.02	2.57441	69.5	0.739772	0.288057	0.037041
R05	71	51.5129	19.9092	2.59482	69.5	0.741193	0.286462	0.037335
R05	72	50.7496	19.7979	2.5684	69.4583	0.730647	0.285032	0.036977
R05	73	51.3392	19.9058	2.58207	68.9583	0.744495	0.288664	0.037443
R05	74	51.4196	19.8808	2.59119	68.4583	0.751107	0.290407	0.03785
R05	75	50.9725	19.8008	2.57419	67.9583	0.750055	0.291367	0.037878
R05	76	51.1996	19.8496	2.57876	67.2917	0.76086	0.294978	0.038322
R05	77	50.7679	19.66	2.58651	66.5833	0.762471	0.295269	0.038846
R05	78	50.6629	19.6479	2.58016	65.8333	0.769563	0.298449	0.039192
R05	79	50.5796	19.6575	2.57609	65.0833	0.777151	0.302035	0.039581
R05	80	50.3317	19.5717	2.57403	64.2083	0.78388	0.304815	0.040088
R05	81	50.1129	19.4762	2.58064	63.2083	0.792821	0.308127	0.040827
R05	82	50.4175	19.6712	2.56684	62.125	0.811549	0.316639	0.041317
R05	83	49.9358	19.4392	2.57309	61.0417	0.818061	0.318457	0.042152
R05	84	49.4642	19.4867	2.54116	59.9167	0.825549	0.325229	0.042411
R05	85	49.8575	19.5204	2.56248	58.75	0.848638	0.332262	0.043616
R05	86	49.6233	19.5233	2.54563	57.4167	0.864267	0.340029	0.044336
R05	87	49.53	19.3546	2.56381	56.1667	0.881839	0.344591	0.045646
R05	88	50.0354	19.4767	2.57472	54.9167	0.911115	0.354658	0.046884
R05	89	49.1467	19.1858	2.56499	53.5833	0.9172	0.358055	0.047869
R05	90	48.5462	18.9692	2.56147	52.2083	0.929856	0.363335	0.049062
R05	91	48.6717	19.1025	2.55342	50.7917	0.95826	0.376095	0.050272
R05	92	48.3046	19.0258	2.54759	49.4167	0.977495	0.385008	0.051553
R06	1	34.3579	14.9088	2.29726	14.1667	2.42526	1.05238	0.162159
R06	2	36.6446	15.5767	2.35492	14	2.61747	1.11262	0.168208
R06	3	37.1337	15.7233	2.36431	14	2.65241	1.12309	0.168879
R06	4	36.9054	15.7271	2.34771	13.9583	2.64397	1.12672	0.168193
R06	5	37.4258	15.7521	2.37737	13.9583	2.68125	1.12851	0.170319
R06	6	37.4712	15.7342	2.38581	14	2.67652	1.12387	0.170414
R06	7	37.59	15.8692	2.37311	14.0833	2.66911	1.1268	0.168504
R06	8	37.3696	15.6758	2.38814	14.2083	2.63012	1.10328	0.168079
R06	9	37.5367	15.7362	2.38776	14.375	2.61125	1.09469	0.166104
R06	10	37.2196	15.66	2.37904	14.75	2.52336	1.06169	0.16129
R06	11	38.0342	15.8279	2.40448	15	2.53561	1.05519	0.160298
R06	12	37.605	15.8075	2.38062	15.375	2.44585	1.02813	0.154837
R06	13	37.515	15.7287	2.38726	15.7917	2.37562	0.996015	0.151172
R06	14	38.4283	16.1079	2.38896	16.3333	2.35276	0.986198	0.146262
R06	15	38.2554	16.0429	2.38849	16.8333	2.2726	0.953044	0.14189
R06	16	38.7137	16.15	2.39968	17.4167	2.2228	0.927272	0.13778
R06	17	38.9246	16.2154	2.4006	18.0833	2.15251	0.896705	0.132751
R06	18	38.9208	16.1437	2.41356	18.7917	2.07118	0.85909	0.128437
R06	19	38.84	16.1675	2.40842	19.5417	1.98755	0.827334	0.123245
R06	20	39.4412	16.5133	2.39351	20.375	1.93577	0.81047	0.117473
R06	21	39.9887	16.5708	2.41567	21.25	1.88182	0.779803	0.113678
R06	22	40.1292	16.5292	2.43227	22.2083	1.80694	0.744277	0.10952
R06	23	40.5729	16.7467	2.42651	23.1667	1.75135	0.722877	0.104741
R06	24	40.1979	16.5987	2.42885	24.2083	1.6605	0.685662	0.100331
R06	25	41.1421	16.9962	2.42501	25.25	1.62939	0.673118	0.096039
R06	26	41.3708	17.0867	2.42675	26.375	1.56856	0.647835	0.092009
R06	27	41.49	17.0458	2.43478	27.4583	1.51102	0.620789	0.088671
R06	28	41.6146	16.9679	2.45717	28.6667	1.45167	0.591904	0.085715
R06	29	42.5712	17.3379	2.46195	29.9167	1.42299	0.57954	0.082293
R06	30	42.84	17.5079	2.45415	31.2083	1.37271	0.561001	0.078637
R06	31	42.4642	17.2404	2.46585	32.375	1.31163	0.532522	0.076165
R06	32	42.9896	17.4454	2.46651	33.7083	1.27534	0.51754	0.073171
R06	33	43.2542	17.5933	2.46246	35.0833	1.2329	0.501472	0.070188
R06	34	43.3121	17.5979	2.46404	36.375	1.19071	0.483791	0.067739
R06	35	43.6054	17.7129	2.46828	37.75	1.15511	0.469216	0.065384
R06	36	44.0775	17.8162	2.47717	39.1667	1.12538	0.454882	0.063246
R06	37	44.7017	18.0179	2.48393	40.5	1.10374	0.444886	0.061331
R06	38	44.6075	17.97	2.48495	41.875	1.06525	0.429134	0.059342
R06	39	44.84	17.9796	2.49754	43.2917	1.03577	0.415312	0.05769
R06	40	45.0375	18.1275	2.48938	44.625	1.00924	0.406218	0.055784
R06	41	45.2629	18.1387	2.50123	46.0417	0.983085	0.393963	0.054325
R06	42	46.02	18.4729	2.49559	47.4167	0.970544	0.389586	0.052631
R06	43	45.895	18.2037	2.52575	48.8333	0.939829	0.372773	0.051721
R06	44	45.9312	18.4225	2.4975	50.0833	0.917096	0.367836	0.049866
R06	45	46.0958	18.3583	2.51804	51.5417	0.894341	0.356184	0.048854
R06	46	46.2583	18.2733	2.53638	52.75	0.876935	0.346413	0.048082
R06	47	46.2421	18.3946	2.51891	54.0833	0.855015	0.340115	0.046574
R06	48	46.7037	18.5058	2.52746	55.3333	0.844043	0.334442	0.045676
R06	49	46.8617	18.5629	2.52798	56.5	0.82941	0.328547	0.044742
R06	50	46.7446	18.4675	2.53813	57.6667	0.810599	0.320245	0.044013
R06	51	47.4112	18.6025	2.55526	58.75	0.806999	0.316638	0.043493
R06	52	47.4425	18.7104	2.54061	59.9583	0.791257	0.312056	0.042372
R06	53	47.1217	18.6429	2.5341	60.9167	0.773543	0.306039	0.041599
R06	54	47.6133	18.7396	2.54432	62	0.767956	0.302251	0.041037
R06	55	48.0833	18.8754	2.55356	62.875	0.764744	0.300205	0.040613
R06	56	47.9987	18.8571	2.55328	63.75	0.752921	0.295797	0.040051
R06	57	48.2762	19.0267	2.54533	64.5833	0.747503	0.294606	0.039411
R06	58	48.3004	19.0733	2.53672	65.3333	0.739292	0.291938	0.038827
R06	59	48.1804	18.9192	2.5513	66	0.730006	0.286654	0.038656
R06	60	48.2008	18.9983	2.54113	66.625	0.723464	0.285153	0.03814
R06	61	48.1442	18.9371	2.54948	67.2083	0.716342	0.281766	0.037934
R06	62	48.925	19.2708	2.54276	67.5417	0.724367	0.285317	0.037647
R06	63	48.7775	19.1742	2.55032	68.25	0.714688	0.28094	0.037367
R06	64	48.87	19.0175	2.57692	68.5	0.71343	0.277627	0.037619
R06	65	48.8487	19.2304	2.54785	68.5	0.71312	0.280736	0.037194
R06	66	48.4375	19.1	2.54683	68.625	0.705828	0.278324	0.037112
R06	67	48.5004	19.1767	2.53498	68.9583	0.703329	0.27809	0.03676
R06	68	49.4058	19.5583	2.53121	69	0.716026	0.283454	0.036684
R06	69	49.1592	19.2675	2.55735	68.9167	0.713313	0.279576	0.037107
R06	70	48.8412	19.14	2.55569	68.5	0.71301	0.279416	0.037309
R06	71	48.6187	19.1654	2.53785	68.5	0.709762	0.279787	0.037048
R06	72	48.7946	19.1467	2.55086	68.4583	0.712763	0.279683	0.037261
R06	73	49.235	19.2496	2.56242	67.9583	0.724488	0.283255	0.037705
R06	74	48.6137	19.175	2.53857	67.5	0.720203	0.284074	0.037608
R06	75	48.5121	19.0896	2.54456	67	0.72406	0.284919	0.037978
R06	76	48.0533	19.0092	2.52826	66.3333	0.724422	0.28657	0.038114
R06	77	48.2896	19.0521	2.53954	65.6667	0.735374	0.290133	0.038673
R06	78	48.7512	19.2279	2.53994	64.9583	0.7505	0.296003	0.039101
R06	79	47.9442	18.8962	2.54188	64.0833	0.748153	0.294869	0.039665
R06	80	47.7758	18.9029	2.53232	63.2917	0.754851	0.298663	0.04001
R06	81	47.4762	18.7417	2.53682	62.25	0.76267	0.30107	0.040752
R06	82	47.8692	18.8667	2.54426	61.1667	0.782602	0.308446	0.041595
R06	83	47.6446	18.7021	2.55435	60.1667	0.791876	0.310837	0.042454
R06	84	48.01	18.9229	2.54179	59.0833	0.812581	0.320275	0.04302
R06	85	47.2704	18.7575	2.52601	57.875	0.816767	0.324103	0.043645
R06	86	47.0387	18.5892	2.53218	56.625	0.830706	0.328285	0.044718
R06	87	47.6533	18.7687	2.54408	55.4167	0.859909	0.338684	0.045908
R06	88	46.7783	18.5129	2.52919	54.1667	0.8636	0.341776	0.046692
R06	89	45.8346	18.135	2.53041	52.75	0.868902	0.343791	0.047969
R06	90	46.2167	18.2625	2.53543	51.4167	0.898865	0.355186	0.049311
R06	91	45.7571	18.0921	2.52966	50.0417	0.914379	0.36154	0.050551
R06	92	46.4717	18.3804	2.53444	48.7083	0.95408	0.377356	0.052032
R07	1	35.35	15.2117	2.31769	14.75	2.39661	1.0313	0.157131
R07	2	37.6521	15.9642	2.36035	14.5417	2.58926	1.09782	0.162316
R07	3	37.5483	15.9429	2.35798	14.5417	2.58212	1.09636	0.162153
R07	4	37.6554	15.9442	2.3661	14.5	2.59693	1.0996	0.163178
R07	5	37.81	15.9104	2.37892	14.5	2.60759	1.09727	0.164063
R07	6	38.0817	16.0242	2.3801	14.5417	2.6188	1.10195	0.163674
R07	7	37.9337	16.0029	2.37366	14.5833	2.60117	1.09734	0.162765
R07	8	38.3229	16.0879	2.3881	14.875	2.57633	1.08154	0.160544
R07	9	38.2846	16.0412	2.3915	15.0833	2.5382	1.06351	0.158552
R07	10	38.4892	16.0629	2.40018	15.375	2.50336	1.04474	0.156109
R07	11	38.7162	16.1708	2.4	15.6667	2.47125	1.03218	0.153191
R07	12	38.3758	16.035	2.39626	16	2.39849	1.00219	0.149766
R07	13	38.6512	16.0929	2.40357	16.5	2.3425	0.975328	0.14567
R07	14	39.3479	16.3596	2.40739	17	2.31458	0.962328	0.14161
R07	15	39.1271	16.3154	2.40192	17.5417	2.23052	0.930095	0.136926
R07	16	39.4271	16.4567	2.40169	18.2083	2.16533	0.903798	0.1319
R07	17	39.6121	16.4412	2.41024	18.875	2.09865	0.871059	0.127694
R07	18	39.71	16.4758	2.41269	19.625	2.02344	0.839532	0.122939
R07	19	40.0058	16.6362	2.40814	20.4167	1.95947	0.814836	0.117949
R07	20	40.1792	16.6604	2.41446	21.25	1.89078	0.784019	0.113621
R07	21	40.8921	16.8633	2.43098	22.1667	1.84475	0.760751	0.109668
R07	22	41.0646	16.9221	2.43223	23.2083	1.76939	0.729138	0.104799
R07	23	41.125	16.9646	2.43124	24.1667	1.70172	0.701982	0.100603
R07	24	41.4921	17.1525	2.42289	25.2083	1.64597	0.680429	0.096114
R07	25	41.8787	17.245	2.43525	26.375	1.58782	0.653838	0.092331
R07	26	42.3317	17.3254	2.44546	27.5833	1.53468	0.628111	0.088657
R07	27	42.095	17.3067	2.43405	28.625	1.47057	0.604599	0.085032
R07	28	42.4171	17.4575	2.43701	29.875	1.41982	0.584351	0.081573
R07	29	42.9554	17.5254	2.45349	31.2083	1.37641	0.561562	0.078616
R07	30	42.6479	17.3846	2.46088	32.5	1.31224	0.53491	0.075719
R07	31	43.3233	17.6992	2.45411	33.7917	1.28207	0.523773	0.072624
R07	32	44.0196	17.8992	2.46301	35.1667	1.25174	0.508981	0.070038
R07	33	43.8879	17.8012	2.46829	36.5417	1.20104	0.487149	0.067547
R07	34	44.1575	17.9583	2.4617	37.9167	1.16459	0.473626	0.064924
R07	35	44.7337	18.0887	2.47677	39.3333	1.1373	0.459883	0.062968
R07	36	44.8229	18.0883	2.48255	40.8333	1.0977	0.442979	0.060797
R07	37	45.3808	18.3479	2.47825	42.2083	1.07516	0.434698	0.058714
R07	38	45.3404	18.3521	2.47611	43.6667	1.03833	0.420276	0.056704
R07	39	45.4754	18.4037	2.47594	45.125	1.00777	0.407839	0.054868
R07	40	46.1029	18.6329	2.48	46.5833	0.989686	0.399991	0.053237
R07	41	45.8887	18.4812	2.48908	48	0.956015	0.385026	0.051855
R07	42	46.1271	18.5167	2.49566	49.4583	0.932645	0.374389	0.050459
R07	43	46.8008	18.7279	2.50349	50.9167	0.919165	0.367815	0.049168
R07	44	46.8058	18.8812	2.48305	52.2917	0.895091	0.361075	0.047484
R07	45	46.865	18.7992	2.49625	53.7083	0.872583	0.350023	0.046477
R07	46	47.3546	18.8067	2.52618	55.0417	0.86034	0.34168	0.045895
R07	47	47.0708	18.8	2.50728	56.3333	0.835576	0.333727	0.044508
R07	48	47.3558	18.7312	2.53157	57.6667	0.821199	0.324819	0.0439
R07	49	47.9012	19.0237	2.52184	58.9583	0.812459	0.322664	0.042773
R07	50	47.7846	18.8729	2.5361	60.1667	0.794203	0.313677	0.042151
R07	51	48.2829	19.1312	2.52876	61.2917	0.787756	0.312134	0.041257
R07	52	48.7517	19.2692	2.53544	62.5	0.780026	0.308306	0.040567
R07	53	48.4871	19.1033	2.54476	63.5417	0.763075	0.300642	0.040048
R07	54	49.1433	19.3662	2.54343	64.5833	0.760929	0.299864	0.039382
R07	55	48.7925	19.2683	2.53684	65.5	0.744923	0.294173	0.03873
R07	56	49.0221	19.3987	2.53276	66.4583	0.737636	0.291893	0.03811
R07	57	49.1058	19.3012	2.5498	67.3333	0.729294	0.286652	0.037868
R07	58	48.7875	19.1858	2.55068	68.125	0.716146	0.281626	0.037441
R07	59	49.8962	19.5621	2.55884	68.8333	0.724884	0.284194	0.037174
R07	60	49.4471	19.5154	2.53683	69.5	0.711468	0.280797	0.036501
R07	61	49.4142	19.4379	2.54836	70.0833	0.705077	0.277354	0.036361
R07	62	49.5692	19.4821	2.54971	70.4583	0.703524	0.276505	0.036187
R07	63	49.7792	19.4287	2.57007	71.0833	0.700293	0.273323	0.036155
R07	64	49.9175	19.4533	2.57183	71.4167	0.698961	0.272392	0.036011
R07	65	49.9825	19.5871	2.55919	71.4167	0.699871	0.274264	0.035834
R07	66	49.7492	19.5925	2.54718	71.5417	0.695387	0.273861	0.035604
R07	67	49.7217	19.3346	2.57914	71.9583	0.690978	0.268691	0.035842
R07	68	49.6767	19.4604	2.55804	72.0833	0.689156	0.269971	0.035487
R07	69	49.6904	19.2958	2.58364	71.875	0.691344	0.268463	0.035946
R07	70	49.8279	19.4217	2.57506	71.4167	0.697707	0.271948	0.036056
R07	71	49.8742	19.4604	2.56841	71.4167	0.698354	0.272491	0.035963
R07	72	49.8662	19.5558	2.55816	71.375	0.698651	0.273987	0.035841
R07	73	49.6596	19.3567	2.57552	70.75	0.701902	0.273592	0.036403
R07	74	49.5217	19.4025	2.55963	70.375	0.703682	0.275701	0.036371
R07	75	49.1692	19.3254	2.54783	69.7917	0.704513	0.276901	0.036506
R07	76	49.4971	19.3808	2.55972	69.1667	0.71562	0.280204	0.037007
R07	77	49.5342	19.3617	2.56523	68.4583	0.723566	0.282824	0.037471
R07	78	48.9754	19.2529	2.55057	67.7083	0.723329	0.28435	0.03767
R07	79	49.3796	19.4221	2.5495	66.8333	0.738846	0.290604	0.038147
R07	80	49.3987	19.3767	2.55657	66	0.748465	0.293585	0.038735
R07	81	49.6167	19.3808	2.56656	64.9583	0.763822	0.298357	0.03951
R07	82	49.3204	19.3475	2.5563	63.8333	0.772643	0.303093	0.040046
R07	83	49.0637	19.2279	2.56306	62.75	0.781892	0.30642	0.040845
R07	84	48.5487	19.0196	2.55909	61.5833	0.788342	0.308843	0.041554
R07	85	48.7696	19.1704	2.54827	60.3333	0.808335	0.317741	0.042236
R07	86	48.4412	19.1296	2.53884	59.0833	0.81988	0.323772	0.04297
R07	87	48.0479	18.8783	2.55293	57.75	0.831998	0.326897	0.044206
R07	88	48.1008	18.9287	2.54956	56.4167	0.852599	0.335516	0.045191
R07	89	47.5742	18.8679	2.5252	55.0417	0.86433	0.342793	0.045878
R07	90	47.7621	18.9487	2.52513	53.625	0.890668	0.353356	0.047088
R07	91	47.7658	18.8242	2.54429	52.2083	0.914908	0.360558	0.048733
R07	92	47.2817	18.5512	2.55664	50.7917	0.930894	0.365241	0.050335
R08	1	37.0601	15.8435	2.33523	14.2083	2.60834	1.11508	0.164356
R08	2	39.5062	16.745	2.36183	14.0417	2.8135	1.19252	0.168201
R08	3	40.2	16.8112	2.39475	13.9583	2.88	1.20439	0.171563
R08	4	39.8758	16.7108	2.39088	13.9583	2.85678	1.19719	0.171286
R08	5	40.0192	16.7246	2.39743	13.9583	2.86704	1.19818	0.171756
R08	6	40.2179	16.75	2.40481	14	2.87271	1.19643	0.171772
R08	7	39.875	16.6967	2.39064	14.125	2.82301	1.18206	0.169249
R08	8	39.9408	16.6871	2.39845	14.3333	2.78657	1.16421	0.167334
R08	9	39.7829	16.5254	2.41269	14.5	2.74365	1.13968	0.166392
R08	10	40.3633	16.855	2.39537	14.75	2.7365	1.14271	0.162397
R08	11	40.2804	16.7104	2.4131	15	2.68536	1.11403	0.160873
R08	12	41.1142	17.1133	2.40549	15.4167	2.66686	1.11005	0.156031
R08	13	41.0879	17.0217	2.4196	15.875	2.58821	1.07223	0.152416
R08	14	40.7279	16.8337	2.42508	16.375	2.4872	1.02801	0.148096
R08	15	41.0533	16.9262	2.43335	16.875	2.43279	1.00304	0.144198
R08	16	41.3921	17.1196	2.41963	17.5	2.36526	0.978261	0.138264
R08	17	41.4075	17.0658	2.43243	18.125	2.28455	0.941563	0.134203
R08	18	42.2487	17.3779	2.43552	18.875	2.23834	0.920684	0.129033
R08	19	42.2742	17.3742	2.43735	19.6667	2.14953	0.883432	0.123932
R08	20	42.6054	17.4196	2.44758	20.4167	2.08679	0.853204	0.119881
R08	21	42.3512	17.4871	2.42514	21.2917	1.9891	0.821311	0.1139
R08	22	42.8329	17.545	2.44301	22.25	1.92507	0.788539	0.109798
R08	23	42.8146	17.5046	2.44906	23.25	1.84149	0.752885	0.105336
R08	24	43.2692	17.7442	2.44185	24.2083	1.78737	0.732977	0.100868
R08	25	43.6329	17.7992	2.45462	25.3333	1.72235	0.702598	0.096893
R08	26	44.0254	17.8708	2.4689	26.4583	1.66395	0.675433	0.093312
R08	27	44.5496	18.1733	2.45546	27.5417	1.61753	0.659848	0.089154
R08	28	44.7112	18.1825	2.46414	28.7917	1.55292	0.631519	0.085585
R08	29	45.0137	18.1175	2.48847	30	1.50046	0.603916	0.082949
R08	30	45.4212	18.3171	2.48277	31.2917	1.45154	0.585366	0.079342
R08	31	45.2796	18.3071	2.47655	32.5417	1.39143	0.562573	0.076104
R08	32	45.3362	18.3696	2.47145	33.8333	1.33999	0.542943	0.073047
R08	33	46.1667	18.5658	2.49025	35.2083	1.31124	0.527313	0.070728
R08	34	45.8487	18.49	2.48251	36.5	1.25613	0.506575	0.068013
R08	35	46.1321	18.5412	2.49444	37.875	1.21801	0.489537	0.065859
R08	36	46.9446	18.7121	2.51465	39.2917	1.19477	0.476235	0.063999
R08	37	47.2362	18.8129	2.51332	40.6667	1.16155	0.462612	0.061802
R08	38	47.0092	18.7229	2.51654	42	1.11926	0.445783	0.059917
R08	39	47.6371	19.0196	2.51127	43.4583	1.09615	0.437651	0.057785
R08	40	47.6467	19.1229	2.4996	44.7917	1.06374	0.42693	0.055804
R08	41	48.0012	19.1875	2.50611	46.1667	1.03974	0.415613	0.054283
R08	42	47.8854	18.9279	2.53396	47.6667	1.00459	0.397089	0.05316
R08	43	48.5987	19.1675	2.53861	48.9167	0.9935	0.391839	0.051896
R08	44	48.8937	19.36	2.52951	50.2917	0.972203	0.384954	0.050296
R08	45	49.2683	19.3371	2.5519	51.7083	0.952812	0.373964	0.049351
R08	46	49.3471	19.3492	2.55355	52.9167	0.932543	0.365653	0.048256
R08	47	49.3575	19.3792	2.5521	54.2083	0.910514	0.357494	0.047079
R08	48	49.6533	19.5025	2.55164	55.4583	0.895326	0.35166	0.04601
R08	49	49.9037	19.5337	2.55753	56.625	0.881302	0.344966	0.045166
R08	50	50.1808	19.5967	2.56468	57.875	0.867055	0.338603	0.044314
R08	51	50.1083	19.5683	2.56083	59	0.849293	0.331666	0.043403
R08	52	50.5133	19.6904	2.57181	60.125	0.840138	0.327491	0.042774
R08	53	50.3817	19.7412	2.55683	61.0833	0.824802	0.323185	0.041858
R08	54	50.6192	19.8037	2.56297	62.125	0.814795	0.318772	0.041255
R08	55	50.4358	19.8842	2.54181	63.0833	0.799511	0.315204	0.040292
R08	56	50.4533	19.8704	2.54363	63.875	0.789876	0.311082	0.039822
R08	57	50.8379	19.9308	2.55582	64.75	0.785141	0.307812	0.039472
R08	58	50.8333	19.7471	2.58155	65.5833	0.775095	0.301099	0.039362
R08	59	51.0792	19.8883	2.57524	66.25	0.771006	0.300201	0.038871
R08	60	51.49	20.0862	2.57012	66.8333	0.770423	0.300542	0.038455
R08	61	51.3025	19.8096	2.59871	67.375	0.761447	0.294019	0.03857
R08	62	51.4783	19.8417	2.60055	67.75	0.759827	0.292865	0.038384
R08	63	51.355	19.9971	2.57727	68.4167	0.750621	0.292283	0.03767
R08	64	51.3821	20.0392	2.57282	68.7083	0.747828	0.291655	0.037445
R08	65	51.27	19.7417	2.60286	68.7083	0.746197	0.287325	0.037882
R08	66	51.6662	20.06	2.58305	68.8333	0.750599	0.291428	0.037526
R08	67	51.5362	19.965	2.58666	69.125	0.745551	0.288824	0.03742
R08	68	51.5942	19.87	2.60429	69.2917	0.744594	0.286758	0.037584
R08	69	51.8462	20.1837	2.57691	69.0833	0.750488	0.292165	0.037301
R08	70	51.6137	20.1046	2.57423	68.7083	0.7512	0.292607	0.037466
R08	71	51.6879	20.2075	2.5647	68.7083	0.75228	0.294105	0.037327
R08	72	51.1837	19.9771	2.567	68.6667	0.745394	0.290928	0.037383
R08	73	51.6321	20.1537	2.56873	68.125	0.757902	0.295834	0.037706
R08	74	51.5758	20.1025	2.57179	67.7083	0.761735	0.296898	0.037983
R08	75	51.465	19.7942	2.6076	67.2083	0.765753	0.294519	0.038798
R08	76	51.2354	19.8075	2.59242	66.5417	0.769974	0.29767	0.038959
R08	77	51.2371	19.8108	2.59235	65.875	0.777792	0.300733	0.039352
R08	78	51.055	19.8279	2.57837	65.125	0.783953	0.304459	0.039591
R08	79	51.0429	19.8633	2.57659	64.3333	0.793413	0.308756	0.04005
R08	80	51.3754	19.9112	2.58987	63.5	0.809061	0.313562	0.040785
R08	81	50.6825	19.6125	2.5982	62.4583	0.81146	0.314009	0.041598
R08	82	51.2879	19.9092	2.58156	61.4583	0.834515	0.323945	0.042005
R08	83	50.4375	19.5917	2.58274	60.375	0.835403	0.324499	0.042778
R08	84	50.385	19.6392	2.57342	59.25	0.850379	0.331462	0.043433
R08	85	50.0708	19.4192	2.58463	58.0417	0.86267	0.334572	0.04453
R08	86	50.0879	19.4979	2.5746	56.875	0.880666	0.34282	0.045267
R08	87	50.3071	19.4996	2.58586	55.5	0.906433	0.351343	0.046592
R08	88	49.6525	19.4075	2.56468	54.25	0.915253	0.357741	0.047275
R08	89	49.6342	19.4533	2.55598	52.9583	0.93723	0.367332	0.048263
R08	90	49.8658	19.5029	2.5632	51.625	0.965924	0.37778	0.04965
R08	91	49.6521	19.5137	2.55241	50.25	0.988101	0.388333	0.050794
R08	92	48.9546	19.3171	2.5379	48.8333	1.00248	0.395571	0.05197
R09	1	34.5059	14.8629	2.31432	14.5	2.37972	1.02502	0.159608
R09	2	37.1487	15.8225	2.35121	14.4167	2.57679	1.09751	0.163089
R09	3	36.9921	15.7208	2.35358	14.375	2.57336	1.09362	0.163727
R09	4	37.1396	15.7387	2.36312	14.2917	2.59869	1.10125	0.165349
R09	5	37.4787	15.8667	2.3657	14.3333	2.6148	1.10698	0.165048
R09	6	37.605	15.9012	2.37104	14.4167	2.60844	1.10298	0.164464
R09	7	37.3233	15.7229	2.37691	14.4583	2.58144	1.08746	0.164396
R09	8	37.9433	15.9137	2.38673	14.5833	2.60183	1.09123	0.163661
R09	9	37.9892	15.9696	2.38292	14.8333	2.56107	1.0766	0.160645
R09	10	38.1487	16.0025	2.3893	15.125	2.52223	1.05802	0.15797
R09	11	37.7533	15.8921	2.38058	15.375	2.4555	1.03363	0.154834
R09	12	38.4512	16.1217	2.38587	15.7917	2.43491	1.0209	0.151084
R09	13	38.2746	16.0421	2.39161	16.2083	2.36141	0.989742	0.147554
R09	14	38.9042	16.3662	2.38086	16.75	2.32264	0.977089	0.14214
R09	15	38.5058	16.1042	2.39375	17.3333	2.22149	0.929086	0.1381
R09	16	39.0225	16.2496	2.40551	17.9167	2.178	0.906953	0.13426
R09	17	39.3583	16.3554	2.40767	18.5833	2.11794	0.880112	0.12956
R09	18	39.5008	16.4267	2.40859	19.3333	2.04315	0.849655	0.124582
R09	19	39.4392	16.3471	2.41721	20.1667	1.95566	0.810599	0.119861
R09	20	40.4058	16.6871	2.42634	20.9583	1.92791	0.796202	0.115769
R09	21	40.2125	16.6204	2.42222	21.8333	1.84179	0.76124	0.110941
R09	22	40.4312	16.8421	2.40349	22.7917	1.77395	0.738957	0.105454
R09	23	40.8804	16.9412	2.42016	23.8333	1.71526	0.710821	0.101545
R09	24	41.5367	17.1275	2.42762	24.8333	1.67262	0.689697	0.097756
R09	25	41.2379	16.9283	2.4365	25.9167	1.59117	0.653183	0.094012
R09	26	41.7962	17.0279	2.45983	27.0833	1.54325	0.628723	0.090824
R09	27	41.9142	17.1783	2.4447	28.0833	1.49249	0.611691	0.087051
R09	28	41.96	17.1917	2.4468	29.4583	1.42438	0.583592	0.083059
R09	29	42.7317	17.4042	2.45778	30.6667	1.39342	0.567527	0.080145
R09	30	42.9537	17.4671	2.46296	32	1.3423	0.545846	0.076967
R09	31	43.1983	17.5242	2.46996	33.2917	1.29757	0.526382	0.074191
R09	32	43.1392	17.5287	2.46753	34.625	1.2459	0.506245	0.071264
R09	33	44.2317	18.0637	2.45473	36	1.22866	0.50177	0.068187
R09	34	44.5454	18.0571	2.4717	37.3333	1.19318	0.483671	0.066206
R09	35	44.1121	17.8758	2.47428	38.75	1.13838	0.461311	0.063852
R09	36	44.5858	18.0467	2.47445	40.1667	1.11002	0.449294	0.061604
R09	37	45.2242	18.4558	2.45301	41.5833	1.08756	0.443827	0.05899
R09	38	45.195	18.1987	2.48675	43	1.05105	0.423226	0.057831
R09	39	45.5408	18.2662	2.50043	44.4583	1.02435	0.410862	0.056242
R09	40	46.1029	18.3317	2.52076	45.875	1.00497	0.3996	0.054948
R09	41	46.7525	18.5525	2.5259	47.25	0.98947	0.392645	0.053458
R09	42	46.1717	18.435	2.51077	48.75	0.947111	0.378153	0.051502
R09	43	46.6954	18.6104	2.51501	50.0833	0.932354	0.371589	0.050216
R09	44	46.8733	18.7075	2.5107	51.4583	0.910898	0.363546	0.04879
R09	45	47.2496	18.8092	2.5161	52.9167	0.892905	0.355448	0.047548
R09	46	47.475	18.7592	2.5428	54.2083	0.875787	0.346056	0.046907
R09	47	47.7046	18.7821	2.5449	55.4583	0.860187	0.33867	0.045888
R09	48	47.3308	18.8346	2.51979	56.7083	0.834636	0.33213	0.044434
R09	49	47.9321	18.9987	2.53131	58.0417	0.825821	0.327329	0.043611
R09	50	47.6587	18.9304	2.52299	59.1667	0.805499	0.31995	0.042642
R09	51	48.2192	19.1262	2.52617	60.3333	0.799212	0.317009	0.04187
R09	52	47.7817	18.9354	2.52798	61.5	0.776937	0.307892	0.041105
R09	53	48.1054	18.9475	2.54241	62.5417	0.769173	0.302958	0.040651
R09	54	48.7979	19.155	2.55015	63.625	0.766961	0.30106	0.04008
R09	55	48.6392	19.1962	2.53572	64.5	0.754095	0.297616	0.039313
R09	56	49.0358	19.275	2.54466	65.375	0.75007	0.294837	0.038924
R09	57	48.4458	19.1671	2.53267	66.25	0.731257	0.289314	0.038229
R09	58	48.4954	19.1767	2.53401	67.0833	0.722913	0.285863	0.037774
R09	59	49.2162	19.3958	2.54068	67.7083	0.726886	0.286461	0.037523
R09	60	48.9529	19.2212	2.55084	68.4167	0.715511	0.280943	0.037283
R09	61	49.1529	19.3146	2.55078	68.9167	0.713222	0.280259	0.037012
R09	62	49.7062	19.4346	2.56378	69.375	0.716486	0.280138	0.036955
R09	63	49.1471	19.27	2.55652	70	0.702101	0.275285	0.036521
R09	64	49.0562	19.1487	2.56664	70.2917	0.697895	0.272418	0.036514
R09	65	49.8921	19.4579	2.5697	70.3333	0.709366	0.276652	0.036536
R09	66	49.4117	19.1858	2.58451	70.5	0.700874	0.272139	0.036659
R09	67	49.0767	19.0871	2.57585	70.8333	0.692847	0.269464	0.036364
R09	68	49.5021	19.2296	2.57781	70.875	0.698442	0.271316	0.036371
R09	69	49.2529	19.0208	2.59738	70.7917	0.695744	0.268687	0.03669
R09	70	49.9779	19.3071	2.59264	70.2917	0.711007	0.27467	0.036883
R09	71	49.7458	19.2367	2.59053	70.2917	0.707705	0.273669	0.036854
R09	72	49.7987	19.4992	2.55849	70.2917	0.708458	0.277403	0.036398
R09	73	49.0792	19.2367	2.5566	69.7083	0.704064	0.275959	0.036675
R09	74	49.2775	19.185	2.57384	69.2917	0.71116	0.276873	0.037145
R09	75	49.7621	19.4721	2.56049	68.7083	0.724251	0.283402	0.037266
R09	76	49.2462	19.3075	2.55724	68.125	0.72288	0.283412	0.037537
R09	77	49.3387	19.2708	2.56286	67.375	0.7323	0.286023	0.038038
R09	78	49.4425	19.3896	2.55182	66.6667	0.741637	0.290843	0.038277
R09	79	49.3875	19.4525	2.5433	65.7917	0.750664	0.295668	0.038656
R09	80	49.0708	19.345	2.54379	64.9167	0.755905	0.297997	0.039185
R09	81	49.2417	19.3142	2.5546	63.875	0.770906	0.302374	0.039993
R09	82	48.2479	19.0587	2.5381	62.8333	0.767871	0.303322	0.040394
R09	83	48.2062	18.9129	2.55603	61.75	0.780668	0.306282	0.041393
R09	84	48.5471	19.0487	2.55222	60.6667	0.800226	0.31399	0.042069
R09	85	48.1229	18.8937	2.55182	59.4167	0.809922	0.317987	0.042947
R09	86	48.5517	19.0221	2.56005	58.0833	0.835896	0.327496	0.044075
R09	87	48.4621	19.1267	2.53869	56.875	0.85208	0.336293	0.044636
R09	88	47.4858	18.6983	2.54738	55.5417	0.854958	0.336654	0.045864
R09	89	47.4521	18.6604	2.5531	54.125	0.876712	0.344765	0.04717
R09	90	48.0637	18.9321	2.5446	52.7917	0.910441	0.358618	0.0482
R09	91	47.7621	18.8821	2.53435	51.375	0.929675	0.367534	0.04933
R09	92	47.2654	18.6533	2.53545	49.9583	0.946096	0.373377	0.050751
R10	1	36.3544	15.7052	2.30532	14.9583	2.43038	1.04993	0.154116
R10	2	38.8638	16.4588	2.36184	14.8333	2.62003	1.10958	0.159225
R10	3	38.6778	16.3333	2.37169	14.75	2.62223	1.10734	0.160792
R10	4	39.003	16.3703	2.38521	14.7083	2.65176	1.11299	0.162166
R10	5	39.0906	16.4351	2.38273	14.7083	2.65772	1.1174	0.161998
R10	6	39.1611	16.4811	2.37968	14.7917	2.64751	1.11421	0.16088
R10	7	38.7749	16.3655	2.37136	14.875	2.60672	1.1002	0.159419
R10	8	39.1276	16.4497	2.38229	15	2.60851	1.09665	0.158819
R10	9	39.3466	16.5816	2.37719	15.2083	2.58718	1.0903	0.156308
R10	10	39.4347	16.4794	2.3986	15.4583	2.55103	1.06605	0.155165
R10	11	40.0674	16.6808	2.4064	15.7917	2.53725	1.05631	0.152384
R10	12	39.9669	16.6443	2.40731	16.25	2.4595	1.02427	0.148141
R10	13	40.0331	16.5696	2.41982	16.6667	2.40198	0.994175	0.145189
R10	14	40.0382	16.6808	2.40394	17.1667	2.33232	0.971699	0.140035
R10	15	40.2779	16.8312	2.39714	17.7917	2.26386	0.946015	0.134733
R10	16	40.9132	17.0193	2.40702	18.4167	2.22153	0.924126	0.130697
R10	17	40.4854	16.857	2.40404	19.0417	2.12615	0.885266	0.126251
R10	18	40.9119	16.9132	2.42184	19.8333	2.06279	0.852767	0.122109
R10	19	41.323	17.0253	2.43087	20.5833	2.0076	0.827142	0.118098
R10	20	41.9437	17.2895	2.43077	21.4583	1.95466	0.805725	0.113278
R10	21	41.6344	17.1473	2.42989	22.4583	1.85385	0.763517	0.108195
R10	22	41.9081	17.2878	2.43066	23.3333	1.79606	0.740905	0.10417
R10	23	42.39	17.378	2.44549	24.375	1.73908	0.712943	0.100327
R10	24	42.6675	17.4076	2.45415	25.5	1.67324	0.682652	0.096241
R10	25	42.6327	17.5387	2.43416	26.625	1.60123	0.658728	0.091423
R10	26	43.1744	17.7466	2.43555	27.7917	1.5535	0.638557	0.087635
R10	27	43.7444	17.8419	2.45654	28.875	1.51496	0.617902	0.085075
R10	28	43.9905	17.9274	2.45861	30.2917	1.45223	0.591826	0.081164
R10	29	43.7594	17.7964	2.46493	31.5	1.38919	0.564964	0.078251
R10	30	44.6714	18.1091	2.46854	32.8333	1.36055	0.551546	0.075183
R10	31	44.9149	18.2135	2.46891	34.125	1.31619	0.533728	0.072348
R10	32	45.2719	18.1555	2.49675	35.5	1.27526	0.511422	0.07033
R10	33	45.613	18.3793	2.48276	37	1.23278	0.496737	0.067101
R10	34	45.5842	18.3071	2.49398	38.375	1.18786	0.477058	0.064989
R10	35	46.2027	18.5889	2.48854	39.7917	1.16112	0.467156	0.062539
R10	36	46.1392	18.6233	2.47901	41.25	1.11852	0.451473	0.060097
R10	37	46.1813	18.4837	2.50035	42.7083	1.08132	0.432788	0.058544
R10	38	46.7663	18.6942	2.50593	44.1667	1.05886	0.423263	0.056738
R10	39	47.2178	18.8535	2.50842	45.6667	1.03397	0.41285	0.054928
R10	40	47.8325	19.0803	2.5125	47.125	1.01501	0.404887	0.053315
R10	41	47.9274	19.1031	2.51296	48.5	0.988193	0.393878	0.051813
R10	42	48.1589	19.1942	2.5113	50.0417	0.962376	0.383563	0.050184
R10	43	48.4313	19.1796	2.5285	51.4167	0.941937	0.373022	0.049176
R10	44	48.5129	19.1302	2.54115	52.7917	0.918949	0.36237	0.048135
R10	45	48.5481	19.1276	2.54368	54.375	0.892838	0.351771	0.04678
R10	46	48.7895	19.3411	2.5294	55.625	0.877114	0.347704	0.045472
R10	47	49.1405	19.4218	2.53535	56.9583	0.862744	0.340982	0.044512
R10	48	48.9704	19.2259	2.55163	58.2917	0.840091	0.329823	0.043773
R10	49	49.4553	19.5481	2.53345	59.5417	0.8306	0.328309	0.042549
R10	50	49.6375	19.6121	2.53561	60.75	0.817077	0.322833	0.041738
R10	51	49.7186	19.5142	2.55545	61.9583	0.802452	0.314956	0.041244
R10	52	49.4227	19.3737	2.55677	63.1667	0.782417	0.306707	0.040476
R10	53	50.2491	19.8273	2.5391	64.2083	0.782595	0.308796	0.039544
R10	54	50.1787	19.5623	2.56946	65.25	0.769022	0.299805	0.039378
R10	55	50.5739	19.8544	2.55246	66.25	0.763379	0.299688	0.038527
R10	56	50.0906	19.6297	2.55958	67.2083	0.745303	0.292072	0.038084
R10	57	51.0206	19.9519	2.56065	68.0417	0.749843	0.29323	0.037633
R10	58	50.8943	19.8866	2.56473	68.8333	0.739384	0.288909	0.037259
R10	59	50.5825	19.7156	2.56843	69.5833	0.726933	0.283338	0.036911
R10	60	51.082	19.8836	2.57239	70.2083	0.727578	0.283208	0.036639
R10	61	50.8518	19.7805	2.5769	70.75	0.718753	0.279582	0.036422
R10	62	50.485	19.7423	2.56308	71.2083	0.708975	0.277246	0.035994
R10	63	50.6482	19.7564	2.57044	71.8333	0.705079	0.275031	0.035783
R10	64	50.8123	19.7839	2.57414	72.1667	0.704096	0.274142	0.035669
R10	65	51.0756	19.7646	2.59236	72.2083	0.707336	0.273716	0.035901
R10	66	51.0597	19.6478	2.60299	72.375	0.705488	0.271471	0.035965
R10	67	50.7655	19.6336	2.59164	72.75	0.697807	0.269877	0.035623
R10	68	51.5382	19.8797	2.59789	72.7917	0.708023	0.273104	0.035689
R10	69	51.1757	19.9175	2.57509	72.7083	0.703848	0.273937	0.035416
R10	70	50.9549	19.7685	2.58577	72.1667	0.706072	0.273927	0.03583
R10	71	51.1357	19.8389	2.58402	72.1667	0.708578	0.274904	0.035806
R10	72	51.3935	19.9227	2.5847	72.1667	0.712149	0.276064	0.035815
R10	73	51.1688	20.0348	2.56177	71.5417	0.71523	0.280043	0.035808
R10	74	51.2715	19.8926	2.58189	71.1667	0.720442	0.279521	0.036279
R10	75	50.7766	19.6211	2.59275	70.5833	0.719385	0.277985	0.036733
R10	76	51.1087	19.7242	2.5984	69.9167	0.730994	0.28211	0.037164
R10	77	51.5584	20.0077	2.58299	69.2083	0.744974	0.289094	0.037321
R10	78	51.4897	19.9235	2.59194	68.4583	0.752131	0.291031	0.037861
R10	79	50.6662	19.7165	2.57353	67.5	0.75061	0.292096	0.038126
R10	80	50.5241	19.878	2.54506	66.6667	0.75786	0.29817	0.038175
R10	81	50.6993	19.9081	2.54877	65.6667	0.77207	0.303168	0.038813
R10	82	50.3587	19.7779	2.54823	64.5417	0.78025	0.306436	0.039481
R10	83	49.823	19.6392	2.54127	63.4167	0.785645	0.309684	0.040072
R10	84	50.052	19.6533	2.55084	62.25	0.804047	0.315716	0.040977
R10	85	49.7599	19.5094	2.55073	61.0417	0.815178	0.319608	0.041786
R10	86	49.8479	19.6727	2.5375	59.75	0.834275	0.329249	0.042468
R10	87	49.9721	19.6886	2.54268	58.3333	0.856664	0.337518	0.043588
R10	88	49.7487	19.4433	2.56186	57.0417	0.872146	0.340861	0.044912
R10	89	49.5	19.4489	2.54703	55.625	0.889887	0.349642	0.045789
R10	90	49.3832	19.625	2.51895	54.25	0.910288	0.361751	0.046432
R10	91	48.4815	19.0945	2.54358	52.7083	0.919807	0.362267	0.048257
R10	92	48.1486	18.8707	2.55716	51.3333	0.93796	0.367611	0.049814
R11	1	36.6233	15.5929	2.34152	13.8333	2.64747	1.1272	0.169266
R11	2	38.8846	16.4737	2.36412	13.7083	2.83656	1.20173	0.172458
R11	3	38.9633	16.5237	2.36116	13.625	2.85969	1.21275	0.173296
R11	4	39.3862	16.6242	2.37188	13.625	2.89073	1.22012	0.174083
R11	5	38.6879	16.2537	2.38358	13.625	2.83948	1.19294	0.174941
R11	6	39.0942	16.3833	2.39128	13.6667	2.86055	1.19878	0.174971
R11	7	39.3954	16.5383	2.38654	13.7917	2.85647	1.19915	0.173042
R11	8	39.9325	16.6929	2.39392	13.9167	2.8694	1.19949	0.172018
R11	9	39.4375	16.4271	2.40812	14.0833	2.8003	1.16642	0.170991
R11	10	39.5208	16.5279	2.39301	14.375	2.74927	1.14977	0.16647
R11	11	39.9275	16.5354	2.4199	14.6667	2.72233	1.12741	0.164993
R11	12	40.2146	16.6321	2.41908	15.0833	2.66616	1.10268	0.160381
R11	13	40.4837	16.8021	2.41338	15.4583	2.61889	1.08693	0.156121
R11	14	40.8917	16.9946	2.41018	15.9583	2.5624	1.06493	0.151029
R11	15	40.8587	16.9617	2.41235	16.5	2.47629	1.02798	0.146202
R11	16	40.5817	16.885	2.40659	17.0417	2.38132	0.990806	0.141217
R11	17	40.8208	16.975	2.41221	17.7083	2.30518	0.958588	0.136218
R11	18	41.3233	17.1054	2.41788	18.375	2.24889	0.930906	0.131585
R11	19	41.2554	17.0446	2.42437	19.125	2.15714	0.89122	0.126764
R11	20	41.8683	17.2317	2.43337	19.875	2.10658	0.867002	0.122433
R11	21	42.2467	17.3846	2.43351	20.7917	2.0319	0.836132	0.117042
R11	22	42.2671	17.3429	2.43982	21.7083	1.94704	0.798905	0.112391
R11	23	42.7475	17.4496	2.45587	22.7083	1.88246	0.768422	0.108148
R11	24	43.6833	17.725	2.47086	23.6667	1.84577	0.748943	0.104402
R11	25	43.3287	17.77	2.44344	24.7083	1.75361	0.71919	0.098891
R11	26	43.845	17.9975	2.44184	25.7083	1.70548	0.700064	0.094982
R11	27	43.7546	17.8712	2.45365	26.7917	1.63314	0.667045	0.091582
R11	28	43.9404	17.9521	2.45135	28.0417	1.56697	0.640193	0.087418
R11	29	44.4129	18.0012	2.47178	29.2083	1.52056	0.616305	0.084625
R11	30	44.9054	18.1754	2.47305	30.4583	1.47432	0.59673	0.081194
R11	31	45.3029	18.3712	2.46903	31.7083	1.42874	0.579382	0.077867
R11	32	45.4017	18.3679	2.47556	32.9583	1.37755	0.557307	0.075111
R11	33	46.2	18.5625	2.49401	34.2917	1.34727	0.541312	0.072729
R11	34	46.2654	18.5779	2.49669	35.5417	1.30172	0.522708	0.070246
R11	35	46.4658	18.595	2.50331	36.9167	1.25867	0.503702	0.067809
R11	36	46.4708	18.6625	2.49396	38.2917	1.2136	0.487377	0.06513
R11	37	47.0304	18.84	2.50116	39.5833	1.18814	0.475957	0.063187
R11	38	47.2854	18.8625	2.51049	40.9583	1.15448	0.460528	0.061293
R11	39	47.7975	19.1804	2.49699	42.2917	1.13019	0.453527	0.059042
R11	40	47.4683	19.1042	2.48812	43.6667	1.08706	0.437499	0.056979
R11	41	48.3429	19.3854	2.50067	45.0833	1.0723	0.42999	0.055467
R11	42	48.2721	19.2875	2.50933	46.4167	1.03997	0.415529	0.05406
R11	43	48.5212	19.2075	2.53332	47.6667	1.01793	0.402954	0.053146
R11	44	48.1854	19.0708	2.53178	49.0417	0.98254	0.388869	0.051625
R11	45	48.8246	19.1983	2.55137	50.3333	0.970024	0.381423	0.050689
R11	46	49.5546	19.6487	2.52573	51.5833	0.96067	0.380912	0.048964
R11	47	49.1125	19.3475	2.54499	52.875	0.928841	0.36591	0.048132
R11	48	49.7029	19.5592	2.54591	54	0.920424	0.362206	0.047146
R11	49	49.6212	19.6921	2.5244	55.2083	0.898799	0.356686	0.045724
R11	50	49.9996	19.8021	2.53146	56.375	0.88691	0.351256	0.044903
R11	51	50.4767	19.9683	2.53487	57.4167	0.879129	0.347779	0.044148
R11	52	50.5483	19.7679	2.56323	58.5417	0.863459	0.337672	0.043784
R11	53	50.6704	19.85	2.55755	59.5833	0.850412	0.333146	0.042923
R11	54	50.1912	19.6837	2.55446	60.5417	0.829036	0.325127	0.042193
R11	55	50.8417	19.7925	2.57347	61.375	0.828377	0.322484	0.04193
R11	56	50.6471	19.7579	2.56921	62.3333	0.81252	0.316971	0.041217
R11	57	50.9458	19.8371	2.57448	63.125	0.807062	0.31425	0.040783
R11	58	51.1629	19.9475	2.57028	63.9167	0.800462	0.312086	0.040213
R11	59	51.2708	20.0029	2.57171	64.5833	0.79387	0.309722	0.039819
R11	60	50.9987	19.8637	2.57504	65.125	0.78309	0.305009	0.039539
R11	61	51.0771	19.9504	2.56213	65.7083	0.77733	0.30362	0.038992
R11	62	51.2571	19.9521	2.57228	66	0.776622	0.302304	0.038973
R11	63	51.4475	19.9304	2.58844	66.7083	0.77123	0.298769	0.038802
R11	64	51.7837	20.0662	2.58642	66.9583	0.773372	0.299682	0.038627
R11	65	51.8812	20.0087	2.59919	66.9583	0.774828	0.298823	0.038818
R11	66	51.3854	19.9787	2.57726	67.0833	0.765993	0.297819	0.038418
R11	67	51.6012	20.0737	2.57503	67.3333	0.766355	0.298124	0.038243
R11	68	51.5071	19.96	2.58767	67.4583	0.763539	0.295886	0.038359
R11	69	51.7462	20.0962	2.58106	67.2917	0.768984	0.298643	0.038356
R11	70	51.5017	20.0387	2.57328	66.9583	0.769159	0.299271	0.038431
R11	71	51.4867	19.9529	2.58419	66.9583	0.768935	0.29799	0.038593
R11	72	51.6492	19.98	2.59164	66.9583	0.771362	0.298394	0.038705
R11	73	51.6421	19.9879	2.58988	66.4583	0.777059	0.300758	0.03897
R11	74	51.3321	19.7575	2.60294	65.9583	0.77825	0.299545	0.039463
R11	75	51.4896	20.0275	2.57877	65.5	0.7861	0.305763	0.03937
R11	76	51.1921	19.865	2.58209	64.8333	0.789595	0.306401	0.039826
R11	77	51.3904	19.9504	2.58317	64.1667	0.800889	0.310915	0.040257
R11	78	51.2471	19.8879	2.58453	63.5	0.80704	0.313195	0.040701
R11	79	50.9992	19.8137	2.57891	62.625	0.814357	0.316387	0.04118
R11	80	50.8671	19.8625	2.56733	61.8333	0.822648	0.321226	0.04152
R11	81	50.825	19.6762	2.5907	60.9167	0.834336	0.323002	0.042528
R11	82	51.3187	19.7637	2.60372	59.8333	0.857694	0.330313	0.043516
R11	83	50.52	19.6496	2.57886	58.8333	0.858696	0.333987	0.043833
R11	84	50.5742	19.715	2.57694	57.7917	0.875111	0.341139	0.04459
R11	85	50.3342	19.6437	2.57206	56.625	0.888903	0.346909	0.045422
R11	86	49.815	19.4667	2.56527	55.375	0.899593	0.351542	0.046325
R11	87	49.9742	19.52	2.56523	54.0833	0.924021	0.360924	0.047431
R11	88	50.0625	19.6037	2.56058	52.875	0.946808	0.370756	0.048426
R11	89	49.5658	19.3804	2.56589	51.5417	0.961665	0.376014	0.049782
R11	90	49.1108	19.185	2.56638	50.25	0.977329	0.381791	0.051072
R11	91	48.6058	19.0871	2.55295	48.9167	0.993645	0.390195	0.052189
R11	92	48.8271	19.1142	2.56364	47.5417	1.02704	0.40205	0.053924
R12	1	36.8897	15.7253	2.33853	14.1667	2.60398	1.11002	0.165072
R12	2	39.0392	16.5133	2.36658	14	2.78851	1.17952	0.169041
R12	3	39.1804	16.4696	2.38118	13.9583	2.80695	1.17991	0.170592
R12	4	39.2975	16.625	2.36613	13.9583	2.81534	1.19104	0.169514
R12	5	39.7308	16.5871	2.39904	13.9583	2.84639	1.18833	0.171871
R12	6	39.7254	16.5687	2.40155	14	2.83753	1.18348	0.171539
R12	7	39.3592	16.5004	2.38804	14.125	2.78649	1.16817	0.169064
R12	8	39.3858	16.4425	2.39861	14.25	2.76392	1.15386	0.168323
R12	9	39.965	16.7171	2.39292	14.4167	2.77214	1.15957	0.165982
R12	10	40.4883	16.7158	2.42493	14.7083	2.75275	1.13649	0.164867
R12	11	40.7787	16.8312	2.42473	15	2.71858	1.12208	0.161648
R12	12	40.5796	16.7829	2.41854	15.375	2.63932	1.09157	0.157303
R12	13	40.5871	16.74	2.42678	15.7917	2.57016	1.06005	0.153674
R12	14	40.7975	16.8508	2.42566	16.2917	2.50419	1.03432	0.148889
R12	15	40.5533	16.6737	2.4357	16.8333	2.40911	0.990519	0.144694
R12	16	41.3996	16.9608	2.44414	17.4167	2.37701	0.973827	0.140333
R12	17	41.2367	16.9975	2.43235	18.0833	2.28037	0.939953	0.134508
R12	18	41.4587	17.0767	2.43298	18.75	2.21113	0.910755	0.129758
R12	19	41.7329	17.17	2.4372	19.5417	2.13559	0.878635	0.124718
R12	20	42.145	17.3296	2.43559	20.375	2.06847	0.850531	0.119537
R12	21	42.6383	17.4317	2.44844	21.25	2.00651	0.820313	0.11522
R12	22	43.0021	17.5967	2.45119	22.1667	1.93994	0.793834	0.11058
R12	23	42.9562	17.6079	2.44538	23.125	1.85757	0.761423	0.105746
R12	24	43.4471	17.655	2.46663	24.125	1.80092	0.731813	0.102243
R12	25	43.64	17.6767	2.47528	25.2083	1.73117	0.701223	0.098193
R12	26	44.0692	17.8621	2.47406	26.3333	1.67351	0.678306	0.093951
R12	27	44.0912	17.9237	2.46419	27.4583	1.60575	0.652761	0.089742
R12	28	44.5296	18.0354	2.47384	28.5833	1.55789	0.630976	0.086548
R12	29	45.0012	18.2575	2.4709	29.8333	1.50842	0.611983	0.082823
R12	30	44.7825	18.1292	2.47734	31.0833	1.44072	0.583243	0.079699
R12	31	44.9171	18.2467	2.46787	32.375	1.3874	0.563603	0.076227
R12	32	45.2604	18.2312	2.48377	33.75	1.34105	0.540185	0.073593
R12	33	45.7746	18.3208	2.50082	35	1.30784	0.523452	0.071451
R12	34	46.2429	18.5021	2.50297	36.375	1.27128	0.508648	0.06881
R12	35	46.8042	18.6075	2.51839	37.75	1.23985	0.492913	0.066712
R12	36	47.1137	18.6462	2.52888	39.125	1.20419	0.476581	0.064635
R12	37	47.0979	18.7121	2.51873	40.5	1.16291	0.462026	0.06219
R12	38	47.5212	18.8712	2.52427	41.7917	1.1371	0.451555	0.060401
R12	39	47.2883	18.7933	2.52054	43.2917	1.09232	0.434109	0.058222
R12	40	47.9167	18.845	2.54371	44.5833	1.07477	0.422691	0.057055
R12	41	48.1196	19.0346	2.52775	46.0417	1.04513	0.41342	0.054901
R12	42	48.4267	19.1042	2.53928	47.4167	1.0213	0.402899	0.053552
R12	43	48.9446	19.4112	2.52581	48.75	1.00399	0.398179	0.051811
R12	44	49.0704	19.3996	2.53414	50.125	0.97896	0.387024	0.050556
R12	45	48.7537	19.2996	2.52929	51.5	0.946674	0.374749	0.049112
R12	46	49.6658	19.5421	2.54798	52.7083	0.942276	0.370758	0.048341
R12	47	49.7629	19.7137	2.52705	54	0.921535	0.365069	0.046797
R12	48	49.475	19.4579	2.54541	55.2083	0.89615	0.352445	0.046105
R12	49	50.0767	19.7	2.5478	56.4583	0.886966	0.348929	0.045127
R12	50	50.1317	19.6929	2.55065	57.625	0.869963	0.341742	0.044262
R12	51	49.9058	19.5079	2.56191	58.7083	0.850063	0.332285	0.043637
R12	52	49.8221	19.4112	2.56947	59.8333	0.832681	0.324421	0.042943
R12	53	50.8779	19.8042	2.57401	60.8333	0.836349	0.325547	0.042312
R12	54	50.1996	19.685	2.55407	61.9167	0.81076	0.317927	0.04125
R12	55	50.4846	19.7537	2.55803	62.75	0.804535	0.3148	0.040765
R12	56	50.8612	19.7579	2.58117	63.6667	0.798867	0.310333	0.040541
R12	57	50.8033	19.7504	2.57647	64.5417	0.78714	0.30601	0.039919
R12	58	50.6058	19.7054	2.57048	65.2917	0.775073	0.301805	0.039369
R12	59	51.0675	19.8704	2.57396	65.9167	0.774728	0.301447	0.039048
R12	60	51.3217	19.9854	2.57157	66.5417	0.771271	0.300344	0.038646
R12	61	50.9437	19.9021	2.56231	67.125	0.758938	0.296492	0.038172
R12	62	51.5204	20.0079	2.57834	67.5	0.763265	0.296413	0.038197
R12	63	51.0892	19.8225	2.58042	68.125	0.749932	0.290972	0.037877
R12	64	51.3067	20.0325	2.56798	68.4167	0.749914	0.292801	0.037534
R12	65	51.9704	20.1579	2.57968	68.4167	0.759616	0.294634	0.037705
R12	66	51.975	20.2071	2.57591	68.625	0.757377	0.294456	0.037536
R12	67	52.0917	20.1567	2.58722	68.9167	0.755864	0.292478	0.037541
R12	68	51.9858	20.1379	2.58552	68.9583	0.753873	0.29203	0.037493
R12	69	51.7092	20.0679	2.58035	68.8333	0.751222	0.291543	0.037486
R12	70	51.6921	20.0092	2.58216	68.4167	0.755548	0.29246	0.037741
R12	71	51.8887	20.1471	2.57986	68.4167	0.758422	0.294476	0.037708
R12	72	51.4725	19.9012	2.59332	68.4167	0.752338	0.290883	0.037904
R12	73	51.6596	20.0308	2.57994	67.875	0.761098	0.295113	0.03801
R12	74	51.8804	20.0404	2.58977	67.4167	0.769548	0.297262	0.038414
R12	75	51.6787	19.8162	2.61126	66.875	0.772766	0.296317	0.039046
R12	76	51.4837	19.7917	2.60516	66.2917	0.776624	0.298554	0.039298
R12	77	51.6379	19.9862	2.58845	65.5833	0.787363	0.304745	0.039468
R12	78	51.2187	19.7779	2.59472	64.8333	0.790006	0.305057	0.040021
R12	79	51.2233	19.7704	2.59726	64	0.800364	0.308912	0.040582
R12	80	51.7358	19.9667	2.59397	63.25	0.817957	0.315678	0.041011
R12	81	51.2404	19.7575	2.59811	62.25	0.823139	0.317389	0.041736
R12	82	50.9525	19.7842	2.57793	61.2083	0.832443	0.323226	0.042117
R12	83	50.7125	19.7117	2.57646	60.125	0.843451	0.327844	0.042851
R12	84	50.6617	19.575	2.59362	59	0.858672	0.331779	0.043959
R12	85	50.4287	19.6604	2.56587	57.8333	0.871966	0.339949	0.044366
R12	86	50.5617	19.865	2.54743	56.5833	0.893578	0.351075	0.04502
R12	87	49.9612	19.5362	2.55864	55.25	0.904276	0.353597	0.04631
R12	88	50.0967	19.575	2.56138	54.0417	0.927	0.36222	0.047396
R12	89	50.0525	19.5517	2.56781	52.75	0.948862	0.370647	0.048678
R12	90	49.4675	19.4629	2.54589	51.375	0.962871	0.37884	0.049555
R12	91	49.4925	19.4729	2.54464	50.0417	0.989025	0.389134	0.05085
R12	92	49.4304	19.4792	2.53679	48.625	1.01656	0.400599	0.05217
R13	1	34.6046	14.9189	2.31126	13.9167	2.48656	1.07202	0.166078
R13	2	36.9037	15.7108	2.34981	13.7917	2.6758	1.13915	0.170379
R13	3	36.2675	15.4092	2.35661	13.75	2.63764	1.12067	0.17139
R13	4	36.6717	15.5779	2.35861	13.7083	2.67514	1.13638	0.172057
R13	5	37.0004	15.6583	2.3673	13.7083	2.69912	1.14225	0.17269
R13	6	37.2004	15.6721	2.37527	13.75	2.70548	1.13979	0.172747
R13	7	36.8712	15.5875	2.36861	13.8333	2.66539	1.12681	0.171224
R13	8	37.1554	15.6554	2.37889	14	2.65396	1.11824	0.169921
R13	9	37.2604	15.7246	2.37194	14.1667	2.63015	1.10997	0.167431
R13	10	36.8787	15.5237	2.3773	14.4583	2.55069	1.07369	0.164424
R13	11	37.8967	15.8233	2.39727	14.75	2.56927	1.07277	0.162526
R13	12	37.5592	15.8	2.37838	15.125	2.48325	1.04463	0.157248
R13	13	37.8779	15.9671	2.3715	15.5	2.44374	1.03013	0.153
R13	14	37.9204	15.9725	2.37797	16.0833	2.35775	0.993108	0.147853
R13	15	38.1017	15.8912	2.39943	16.5417	2.30337	0.96068	0.145054
R13	16	38.29	15.99	2.39685	17.1667	2.23048	0.931456	0.139622
R13	17	39.1446	16.2125	2.41629	17.7917	2.20016	0.911241	0.13581
R13	18	38.8912	16.26	2.3945	18.5417	2.0975	0.876943	0.129141
R13	19	39.0071	16.3321	2.38955	19.2917	2.02196	0.846587	0.123864
R13	20	39.0029	16.305	2.39447	20	1.95015	0.815249	0.119723
R13	21	39.5975	16.4087	2.41239	20.9167	1.89311	0.784482	0.115333
R13	22	39.8421	16.5337	2.41036	21.875	1.82135	0.755828	0.110187
R13	23	39.9083	16.5608	2.41581	22.8333	1.74781	0.725291	0.105801
R13	24	40.2479	16.5721	2.43235	23.75	1.69465	0.697771	0.102414
R13	25	40.6825	16.7933	2.42926	24.875	1.63548	0.675108	0.097658
R13	26	41.0979	16.7358	2.46374	25.875	1.58832	0.646795	0.095217
R13	27	41.2496	16.9317	2.44162	27	1.52776	0.627098	0.09043
R13	28	41.6408	17.0467	2.44814	28.2083	1.47619	0.604313	0.086787
R13	29	41.7846	17.2508	2.42717	29.375	1.42245	0.587262	0.082627
R13	30	41.8079	17.0912	2.44881	30.6667	1.3633	0.557323	0.079852
R13	31	42.5642	17.3433	2.46024	31.875	1.33535	0.544104	0.077184
R13	32	42.795	17.3067	2.47629	33.2083	1.28868	0.521154	0.074568
R13	33	43.2854	17.6321	2.45749	34.5	1.25465	0.511074	0.071231
R13	34	43.2542	17.7125	2.4467	35.75	1.20991	0.495454	0.068439
R13	35	43.82	17.75	2.47139	37.1667	1.17901	0.477578	0.066494
R13	36	43.6412	17.7725	2.46104	38.5	1.13354	0.461623	0.063923
R13	37	44.1737	17.8787	2.47374	39.8333	1.10896	0.448838	0.062102
R13	38	44.285	17.9729	2.46585	41.1667	1.07575	0.436589	0.059899
R13	39	44.7079	18.1804	2.4611	42.5417	1.05092	0.427355	0.057851
R13	40	45.1075	18.11	2.4943	43.9583	1.02614	0.411981	0.056742
R13	41	44.4687	17.9504	2.48613	45.2917	0.98183	0.396329	0.054891
R13	42	44.845	18.1371	2.47382	46.625	0.961823	0.388999	0.053057
R13	43	45.3637	18.2054	2.49272	48	0.945078	0.379279	0.051931
R13	44	45.7742	18.3454	2.49739	49.2917	0.928639	0.37218	0.050665
R13	45	45.8812	18.1954	2.52604	50.7083	0.904806	0.358824	0.049815
R13	46	46.6008	18.5254	2.51917	51.9167	0.897608	0.356829	0.048523
R13	47	46.4442	18.5308	2.50788	53.125	0.874243	0.348815	0.047207
R13	48	46.3508	18.6262	2.49053	54.3333	0.853082	0.342814	0.045837
R13	49	45.8379	18.4937	2.47987	55.5417	0.825288	0.33297	0.044648
R13	50	46.53	18.5654	2.50868	56.7083	0.820514	0.327384	0.044238
R13	51	47.0337	18.7971	2.50594	57.8333	0.813263	0.325021	0.04333
R13	52	47.245	18.6846	2.5349	58.9583	0.801328	0.316911	0.042994
R13	53	47.08	18.69	2.52141	59.9167	0.785757	0.311933	0.042081
R13	54	47.3704	18.7358	2.53168	60.9167	0.777626	0.307564	0.041559
R13	55	47.5825	18.8892	2.51992	61.8333	0.769528	0.305485	0.040753
R13	56	47.9921	18.9283	2.54073	62.6667	0.765831	0.302047	0.040543
R13	57	47.7642	18.8687	2.53429	63.4583	0.752685	0.29734	0.039936
R13	58	47.7412	18.9771	2.51637	64.2917	0.742572	0.295171	0.039139
R13	59	47.6233	18.9717	2.51363	64.8333	0.73455	0.292622	0.03877
R13	60	47.7554	18.9187	2.52873	65.5833	0.728163	0.288468	0.038557
R13	61	48.1608	19.0308	2.53326	66.0833	0.728789	0.287982	0.038334
R13	62	48.7625	19.1137	2.55473	66.4167	0.73419	0.287785	0.038465
R13	63	49.1304	19.1229	2.57317	67.0833	0.732378	0.285062	0.038357
R13	64	48.785	19.0304	2.56817	67.3333	0.724529	0.282629	0.038141
R13	65	48.445	18.9054	2.56886	67.375	0.719035	0.280599	0.038127
R13	66	48.0942	18.8729	2.55186	67.5	0.712506	0.279598	0.037805
R13	67	48.5183	18.9092	2.57379	67.8333	0.715257	0.278759	0.037942
R13	68	47.955	18.8	2.55773	67.875	0.706519	0.276979	0.037682
R13	69	48.1137	18.7729	2.56431	67.75	0.710166	0.277091	0.037849
R13	70	48.6558	19.05	2.55764	67.3333	0.722611	0.28292	0.037984
R13	71	48.0929	18.7762	2.57065	67.3333	0.714251	0.278855	0.038177
R13	72	48.3396	18.8629	2.56661	67.3333	0.717914	0.280142	0.038117
R13	73	48.6821	19.0812	2.55639	66.7917	0.728864	0.285683	0.038274
R13	74	48.3387	19.16	2.52796	66.3333	0.728724	0.288844	0.038109
R13	75	48.495	18.9862	2.55745	65.8333	0.736632	0.288398	0.038847
R13	76	48.3446	18.9817	2.55037	65.25	0.740913	0.290906	0.039086
R13	77	48.2808	18.9087	2.55911	64.5833	0.747574	0.29278	0.039624
R13	78	48.2429	18.9092	2.55662	63.8333	0.755763	0.296227	0.040051
R13	79	48.4546	19.1454	2.53301	63.0417	0.768612	0.303694	0.040179
R13	80	47.9971	18.9554	2.53512	62.2083	0.771553	0.304708	0.040752
R13	81	47.9425	18.7837	2.55827	61.1667	0.783801	0.307091	0.041824
R13	82	48.2046	18.8996	2.5556	60.2083	0.800629	0.313903	0.042445
R13	83	47.8767	18.8933	2.53435	59.2083	0.808613	0.319099	0.042803
R13	84	47.515	18.7429	2.53948	58.0833	0.818048	0.32269	0.043721
R13	85	47.145	18.6167	2.53986	56.9167	0.828316	0.327086	0.044624
R13	86	46.8025	18.4667	2.53875	55.7083	0.840134	0.331488	0.045572
R13	87	46.6925	18.5729	2.51541	54.4583	0.857398	0.341048	0.046189
R13	88	46.7175	18.4154	2.53647	53.25	0.877323	0.345829	0.047633
R13	89	46.6383	18.3679	2.54302	51.9167	0.89833	0.353796	0.048982
R13	90	46.9087	18.4862	2.54016	50.5833	0.927355	0.365461	0.050217
R13	91	46.53	18.3542	2.53853	49.2083	0.945571	0.372988	0.051587
R13	92	46.2987	18.4337	2.51479	47.875	0.967075	0.385039	0.052528
R14	1	36.105	15.4587	2.32845	14.7917	2.4409	1.0451	0.157416
R14	2	38.6692	16.3346	2.37045	14.6667	2.63653	1.11372	0.161621
R14	3	38.7404	16.3275	2.37744	14.5833	2.65648	1.1196	0.163024
R14	4	38.8287	16.2767	2.38796	14.5	2.67784	1.12253	0.164687
R14	5	39.3479	16.4358	2.39561	14.5417	2.70587	1.13026	0.16474
R14	6	39.3821	16.4292	2.39914	14.625	2.69279	1.12336	0.164043
R14	7	39.4987	16.4121	2.41198	14.75	2.67788	1.11268	0.163524
R14	8	39.0462	16.3525	2.38915	14.875	2.62496	1.09933	0.160614
R14	9	39.73	16.5446	2.40651	15	2.64867	1.10297	0.160433
R14	10	39.5496	16.4212	2.41174	15.2917	2.58635	1.07387	0.157715
R14	11	39.9454	16.7242	2.3908	15.6667	2.54971	1.0675	0.152604
R14	12	40.3117	16.6529	2.42324	16	2.51948	1.04081	0.151452
R14	13	40.0279	16.5871	2.41581	16.5	2.42593	1.00528	0.146412
R14	14	40.0692	16.5212	2.42993	17	2.35701	0.971838	0.142936
R14	15	40.6362	16.7621	2.42631	17.5	2.32207	0.957833	0.138646
R14	16	40.9125	16.9517	2.41796	18.2083	2.24691	0.930983	0.132793
R14	17	41.0083	16.9229	2.42966	18.7917	2.18226	0.900554	0.129294
R14	18	41.1946	17.0237	2.42361	19.5833	2.10355	0.869297	0.123758
R14	19	41.2358	16.9137	2.43966	20.375	2.02384	0.830122	0.119738
R14	20	41.7187	17.1125	2.4425	21.2083	1.96709	0.806876	0.115166
R14	21	42.3362	17.2492	2.45986	22.1667	1.90991	0.778157	0.110971
R14	22	42.7646	17.3933	2.46389	23.125	1.84928	0.752144	0.106546
R14	23	42.4579	17.3975	2.44772	24.125	1.75991	0.721139	0.101459
R14	24	42.9254	17.4433	2.46827	25.2083	1.70283	0.691966	0.097914
R14	25	43.3104	17.6912	2.45502	26.2917	1.64731	0.672884	0.093376
R14	26	43.0871	17.6554	2.44449	27.4167	1.57157	0.643966	0.08916
R14	27	43.2692	17.6437	2.45519	28.5417	1.516	0.618175	0.086021
R14	28	43.7725	17.7471	2.46991	29.9167	1.46315	0.593217	0.082559
R14	29	44.1342	17.8608	2.47454	31.125	1.41796	0.573842	0.079503
R14	30	43.8862	17.9079	2.45745	32.4583	1.35208	0.55172	0.07571
R14	31	44.5692	18.0662	2.47158	33.75	1.32057	0.535296	0.073232
R14	32	45.0033	18.1354	2.48649	35.125	1.28123	0.51631	0.070789
R14	33	46.0967	18.4992	2.49892	36.5417	1.26148	0.506248	0.068385
R14	34	46.155	18.62	2.48406	37.9167	1.21727	0.491076	0.065513
R14	35	45.9171	18.4837	2.48933	39.375	1.16615	0.469428	0.063221
R14	36	45.94	18.3487	2.50898	40.7917	1.12621	0.449816	0.061507
R14	37	46.1137	18.4192	2.50388	42.25	1.09145	0.435956	0.059263
R14	38	46.9325	18.6025	2.52764	43.625	1.07582	0.426418	0.05794
R14	39	46.9029	18.6125	2.52306	45.125	1.0394	0.412465	0.055912
R14	40	47.1258	18.8596	2.50497	46.5833	1.01164	0.404856	0.053773
R14	41	47.8496	18.9758	2.52761	47.9167	0.9986	0.396017	0.05275
R14	42	48.0208	19.0767	2.52198	49.4583	0.970935	0.385711	0.050991
R14	43	47.7854	18.8679	2.53695	50.8333	0.94004	0.371172	0.049907
R14	44	47.9542	19.1133	2.51274	52.2083	0.918515	0.366097	0.048129
R14	45	48.5358	19.1733	2.53775	53.7083	0.903692	0.356989	0.04725
R14	46	48.2437	19.1825	2.52436	54.9583	0.877824	0.349037	0.045932
R14	47	48.9908	19.3042	2.54405	56.3333	0.869659	0.342677	0.04516
R14	48	48.9592	19.3842	2.52851	57.5833	0.850231	0.336628	0.04391
R14	49	48.9304	19.1421	2.56282	58.8333	0.831678	0.325361	0.04356
R14	50	49.3687	19.3833	2.55244	60.125	0.821101	0.322383	0.042452
R14	51	49.0612	19.4462	2.52752	61.2083	0.801545	0.317705	0.041293
R14	52	49.8496	19.5429	2.55383	62.4583	0.798125	0.312895	0.040888
R14	53	49.9429	19.6012	2.55247	63.5	0.786502	0.308681	0.040196
R14	54	50.0142	19.6954	2.54219	64.5	0.775413	0.305355	0.039413
R14	55	49.9254	19.4937	2.56842	65.5	0.76222	0.297614	0.039212
R14	56	50.4471	19.605	2.58181	66.4167	0.759554	0.295181	0.038872
R14	57	50.3579	19.665	2.5657	67.25	0.748816	0.292416	0.038151
R14	58	50.9033	19.755	2.58329	68.0833	0.747662	0.290159	0.037943
R14	59	50.86	19.7667	2.58272	68.7917	0.739333	0.28734	0.037544
R14	60	51.08	19.7825	2.58977	69.4167	0.735846	0.284981	0.037307
R14	61	51.2446	19.7354	2.6019	69.9583	0.732501	0.282102	0.037192
R14	62	51.4408	19.8583	2.59844	70.4167	0.73052	0.282011	0.0369
R14	63	51.1008	19.7446	2.59467	71.0417	0.719307	0.277929	0.036523
R14	64	51.4971	19.9379	2.59104	71.375	0.7215	0.27934	0.036301
R14	65	51.5487	20.0337	2.57879	71.375	0.722224	0.280682	0.03613
R14	66	51.2254	19.7392	2.60056	71.5417	0.716022	0.275911	0.03635
R14	67	51.5042	20.1087	2.56824	71.875	0.716579	0.279773	0.035732
R14	68	51.1204	20.0221	2.56108	72	0.710005	0.278084	0.03557
R14	69	51.1962	19.8329	2.58948	71.8333	0.712708	0.276096	0.036048
R14	70	50.8767	19.9129	2.56072	71.375	0.712807	0.27899	0.035877
R14	71	50.8371	19.8075	2.57133	71.375	0.712253	0.277513	0.036025
R14	72	51.0687	19.85	2.57772	71.3333	0.715917	0.278271	0.036136
R14	73	50.6912	19.6992	2.58124	70.7083	0.716906	0.278597	0.036505
R14	74	51.3175	19.76	2.60327	70.3333	0.729632	0.280947	0.037013
R14	75	51.6617	19.9958	2.58794	69.7917	0.740226	0.286507	0.03708
R14	76	51.2229	19.8871	2.58152	69.125	0.741018	0.287697	0.037345
R14	77	51.3287	19.8812	2.58726	68.4167	0.750237	0.29059	0.037816
R14	78	51.2108	19.86	2.58658	67.6667	0.75681	0.293497	0.038225
R14	79	50.5783	19.7037	2.57474	66.7917	0.757255	0.295003	0.038548
R14	80	50.4992	19.6779	2.57481	65.9167	0.766106	0.298527	0.039061
R14	81	50.1633	19.6112	2.5615	64.9167	0.772734	0.302098	0.039458
R14	82	49.9283	19.4875	2.57012	63.7917	0.782677	0.305486	0.040289
R14	83	50.31	19.5608	2.57934	62.75	0.801752	0.311726	0.041105
R14	84	49.3875	19.2387	2.57142	61.5417	0.802505	0.312613	0.041783
R14	85	50.1962	19.6083	2.56604	60.375	0.831407	0.324775	0.042501
R14	86	50.1437	19.5196	2.57546	59.0833	0.848695	0.330373	0.04359
R14	87	49.4746	19.2467	2.57892	57.7083	0.857321	0.333516	0.044688
R14	88	49.3121	19.3387	2.55588	56.3333	0.875362	0.343291	0.04537
R14	89	49.3075	19.2825	2.56249	55	0.896499	0.35059	0.04659
R14	90	49.0083	19.05	2.57788	53.5833	0.914618	0.35552	0.048109
R14	91	49.3012	19.2529	2.56774	52.1667	0.945071	0.369065	0.049221
R14	92	48.5662	18.9358	2.57391	50.7083	0.957756	0.373426	0.050759
R15	1	35.9321	15.5217	2.30876	14.5417	2.47097	1.06739	0.158768
R15	2	38.2992	16.2983	2.35231	14.3333	2.67203	1.13709	0.164114
R15	3	38.1096	16.1567	2.36183	14.2917	2.66656	1.1305	0.165259
R15	4	38.3504	16.1367	2.38175	14.25	2.69126	1.1324	0.16714
R15	5	38.4325	16.2633	2.36709	14.25	2.69702	1.14129	0.166111
R15	6	38.0671	16.1079	2.36639	14.2917	2.66359	1.12708	0.165577
R15	7	38.6533	16.3762	2.36326	14.4167	2.68116	1.13592	0.163925
R15	8	38.9196	16.3862	2.37777	14.6667	2.65361	1.11724	0.16212
R15	9	38.9154	16.3958	2.37683	14.8333	2.62351	1.10534	0.160235
R15	10	39.2358	16.4637	2.38588	15.0833	2.60127	1.09152	0.158179
R15	11	39.7579	16.7446	2.37644	15.4167	2.57889	1.08614	0.154147
R15	12	39.7221	16.6296	2.39146	15.75	2.52204	1.05585	0.151838
R15	13	39.4321	16.4529	2.3989	16.2083	2.43283	1.01509	0.148004
R15	14	39.7783	16.6158	2.39678	16.7083	2.38075	0.994463	0.143448
R15	15	40.1862	16.6862	2.41063	17.2917	2.32402	0.964987	0.139409
R15	16	40.185	16.7621	2.39767	17.875	2.24811	0.937738	0.134135
R15	17	40.1437	16.7558	2.39918	18.5417	2.16506	0.903685	0.129393
R15	18	40.3033	16.7787	2.40708	19.2917	2.08916	0.86974	0.124773
R15	19	40.9217	16.9254	2.42381	20.0833	2.03759	0.842759	0.120687
R15	20	41.3033	17.1004	2.41904	20.9167	1.97466	0.817549	0.115651
R15	21	41.2558	17.0292	2.42857	21.8333	1.88958	0.779961	0.111232
R15	22	41.8171	17.2842	2.42328	22.7917	1.83475	0.758354	0.106323
R15	23	42.0471	17.2112	2.44737	23.75	1.7704	0.724684	0.103047
R15	24	41.9271	17.2104	2.44394	24.7083	1.69688	0.696542	0.098911
R15	25	43.2942	17.7746	2.43874	25.9167	1.67051	0.685836	0.094099
R15	26	42.8533	17.6154	2.44042	27.0833	1.58228	0.650415	0.090107
R15	27	43.0904	17.7829	2.42663	28.125	1.5321	0.632281	0.08628
R15	28	43.0946	17.6775	2.44283	29.375	1.46705	0.601787	0.08316
R15	29	43.6446	17.8433	2.44842	30.6667	1.42319	0.581847	0.079839
R15	30	43.8221	17.8037	2.46445	31.9583	1.37122	0.557092	0.077114
R15	31	44.2204	17.9229	2.47133	33.25	1.32994	0.539035	0.074325
R15	32	44.1883	17.9758	2.46252	34.625	1.2762	0.519157	0.071119
R15	33	44.9725	18.1954	2.47764	35.9583	1.25068	0.506013	0.068903
R15	34	45.5621	18.4233	2.47724	37.2917	1.22178	0.494033	0.066428
R15	35	45.7108	18.4287	2.48478	38.75	1.17963	0.47558	0.064123
R15	36	46.0762	18.3933	2.51246	40.1667	1.14713	0.457925	0.06255
R15	37	46.0354	18.4487	2.49989	41.5417	1.10817	0.444102	0.060177
R15	38	46.3508	18.5979	2.49679	43	1.07793	0.432509	0.058064
R15	39	46.6579	18.5879	2.51588	44.4167	1.05046	0.418489	0.056642
R15	40	47.3117	19.0279	2.49272	45.8333	1.03225	0.415154	0.054386
R15	41	46.95	18.89	2.48948	47.25	0.99365	0.399788	0.052687
R15	42	47.5308	19.1754	2.48195	48.7083	0.975825	0.393678	0.050955
R15	43	47.7467	19.1658	2.4939	50.0417	0.954138	0.382997	0.049836
R15	44	47.7887	19.11	2.50543	51.4583	0.928688	0.371368	0.048688
R15	45	47.9604	19.1246	2.50702	52.875	0.907052	0.361694	0.047414
R15	46	48.0383	19.1846	2.50724	54.1667	0.886861	0.354176	0.046287
R15	47	48.4304	19.2458	2.52063	55.4167	0.873932	0.347293	0.045485
R15	48	47.9671	19.1187	2.51304	56.7083	0.845855	0.337141	0.044315
R15	49	48.5037	19.24	2.52652	57.9583	0.836872	0.331962	0.043592
R15	50	48.7754	19.3879	2.51906	59.2083	0.823793	0.327452	0.042545
R15	51	48.9708	19.4	2.52808	60.2917	0.812232	0.321769	0.04193
R15	52	49.7387	19.5075	2.55479	61.5417	0.808212	0.31698	0.041513
R15	53	49.2633	19.4017	2.54891	62.5	0.788213	0.310426	0.040782
R15	54	50.1825	19.8333	2.53347	63.5417	0.789757	0.312131	0.039871
R15	55	50.355	19.68	2.56155	64.5	0.780697	0.305116	0.039714
R15	56	50.0862	19.5612	2.56476	65.375	0.766137	0.299216	0.039231
R15	57	50.4046	19.6946	2.56521	66.2917	0.760345	0.297089	0.038695
R15	58	49.8496	19.5329	2.55767	67.0833	0.743099	0.291173	0.038126
R15	59	49.9737	19.5104	2.56643	67.75	0.737619	0.287976	0.03788
R15	60	50.3317	19.8483	2.53911	68.375	0.736112	0.290286	0.037135
R15	61	50.1146	19.8333	2.53245	68.9167	0.727176	0.287787	0.036746
R15	62	50.2242	19.8421	2.53648	69.3333	0.724387	0.286183	0.036583
R15	63	50.42	19.5554	2.58608	69.9583	0.720714	0.279529	0.036966
R15	64	50.5246	19.7771	2.56068	70.2917	0.718784	0.281357	0.036429
R15	65	50.6771	19.9071	2.54952	70.2917	0.720954	0.283206	0.03627
R15	66	51.3221	19.9525	2.57816	70.4167	0.728834	0.283349	0.036612
R15	67	50.7217	19.6775	2.58324	70.7917	0.716492	0.277963	0.03649
R15	68	50.9271	19.7604	2.58424	70.875	0.718547	0.278806	0.036461
R15	69	50.7717	19.8546	2.56352	70.7083	0.718043	0.280795	0.036254
R15	70	51.1083	19.9779	2.56695	70.2917	0.727089	0.284214	0.036518
R15	71	50.6046	19.6917	2.57362	70.2917	0.719922	0.280142	0.036613
R15	72	50.6958	19.7221	2.57372	70.25	0.721648	0.280741	0.036636
R15	73	50.4158	19.6304	2.57507	69.625	0.724105	0.281944	0.036984
R15	74	50.62	19.8204	2.55823	69.25	0.730974	0.286215	0.036941
R15	75	50.8012	19.8125	2.5716	68.7083	0.739375	0.288356	0.037427
R15	76	50.3479	19.6487	2.56587	68.0417	0.739957	0.288775	0.03771
R15	77	50.5217	19.8033	2.55562	67.3333	0.750321	0.294108	0.037954
R15	78	50.3	19.7246	2.55521	66.5833	0.755444	0.296239	0.038376
R15	79	50.1767	19.6087	2.56325	65.75	0.763143	0.298231	0.038984
R15	80	50.7933	19.9258	2.55495	64.9167	0.782439	0.306944	0.039357
R15	81	49.905	19.6254	2.54447	63.9167	0.780782	0.307046	0.039809
R15	82	49.6487	19.5754	2.54252	62.875	0.789642	0.311338	0.040437
R15	83	49.4062	19.475	2.54267	61.7083	0.800641	0.315597	0.041204
R15	84	49.2404	19.3279	2.55726	60.625	0.812213	0.31881	0.042181
R15	85	49.3967	19.4362	2.5464	59.375	0.831943	0.327347	0.042886
R15	86	49.3217	19.4375	2.54192	58.125	0.848544	0.334408	0.043732
R15	87	48.4833	19.0871	2.54447	56.8333	0.853079	0.335843	0.04477
R15	88	48.7021	19.0929	2.55823	55.5	0.877514	0.344016	0.046094
R15	89	48.5792	19.1762	2.53734	54.1667	0.896846	0.354023	0.046843
R15	90	48.4475	18.8983	2.5696	52.75	0.918436	0.358262	0.048712
R15	91	48.1108	18.8529	2.55632	51.375	0.936463	0.366966	0.049758
R15	92	48.5542	19.1579	2.54356	49.9167	0.972704	0.383797	0.050956
R16	1	35.5875	15.3796	2.30583	14.7917	2.40591	1.03975	0.155887
R16	2	37.3629	16.0479	2.33215	14.6667	2.54747	1.09418	0.15901
R16	3	38.0267	16.0717	2.3662	14.625	2.60011	1.09892	0.161791
R16	4	37.8987	15.9837	2.37487	14.5417	2.60622	1.09917	0.163314
R16	5	38.2992	16.0858	2.38294	14.5417	2.63375	1.10619	0.163869
R16	6	38.2196	16.0654	2.38127	14.625	2.6133	1.09849	0.162822
R16	7	38.2433	16.0733	2.38301	14.7083	2.60011	1.0928	0.162017
R16	8	38.5671	16.1592	2.3914	14.875	2.59274	1.08633	0.160766
R16	9	38.5892	16.1746	2.38857	15.0417	2.56548	1.07532	0.158796
R16	10	38.6067	16.1646	2.39208	15.2917	2.52469	1.05708	0.15643
R16	11	38.5837	16.105	2.40021	15.625	2.46936	1.03072	0.153613
R16	12	39.4471	16.3342	2.41982	16.0417	2.45904	1.01823	0.150845
R16	13	39.3679	16.4317	2.40205	16.4583	2.39197	0.998379	0.145947
R16	14	39.2337	16.3387	2.4088	16.9583	2.31354	0.963464	0.142042
R16	15	39.4425	16.3517	2.42093	17.5833	2.24317	0.929952	0.137683
R16	16	39.7642	16.4283	2.42725	18.2083	2.18384	0.902242	0.133304
R16	17	40.3821	16.7229	2.42095	18.9167	2.13474	0.88403	0.127979
R16	18	40.2158	16.6946	2.41277	19.625	2.04921	0.850679	0.122943
R16	19	40.7733	16.8387	2.43038	20.4583	1.99299	0.823075	0.118796
R16	20	40.6975	16.79	2.42896	21.2083	1.91894	0.791669	0.114528
R16	21	41.1104	16.9425	2.42959	22.1667	1.85461	0.764323	0.109605
R16	22	41.4571	17.0808	2.4326	23.1667	1.78951	0.737302	0.105004
R16	23	41.6033	17.085	2.44202	24.1667	1.72152	0.706965	0.101048
R16	24	42.1642	17.1379	2.4654	25.2083	1.67263	0.679851	0.0978
R16	25	42.85	17.4371	2.46235	26.375	1.62464	0.661121	0.093359
R16	26	42.905	17.5337	2.45082	27.5	1.56018	0.63759	0.08912
R16	27	42.9279	17.5546	2.44893	28.625	1.49967	0.61326	0.085552
R16	28	43.2221	17.6371	2.45514	29.9167	1.44475	0.58954	0.082065
R16	29	43.7258	17.855	2.45188	31.1667	1.40297	0.572887	0.078669
R16	30	43.7304	17.9	2.44704	32.5	1.34555	0.550769	0.075293
R16	31	44.4221	18.0187	2.46916	33.7917	1.31459	0.53323	0.073069
R16	32	44.4658	18.0712	2.46625	35.2083	1.26293	0.513266	0.070047
R16	33	44.7371	18.0042	2.49301	36.5417	1.22428	0.492702	0.068223
R16	34	45.0833	18.1275	2.49286	37.9583	1.18771	0.477563	0.065673
R16	35	45.1437	18.2242	2.48035	39.375	1.14651	0.462835	0.062993
R16	36	45.4929	18.2221	2.50344	40.8333	1.11411	0.446255	0.061308
R16	37	45.9417	18.3633	2.5081	42.25	1.08738	0.434635	0.059363
R16	38	46.2529	18.5729	2.49525	43.6667	1.05923	0.425333	0.057143
R16	39	46.1579	18.4617	2.50732	45.125	1.02289	0.409122	0.055563
R16	40	46.9379	18.8054	2.50568	46.625	1.00671	0.403333	0.053741
R16	41	47.2225	18.7871	2.52189	48	0.983802	0.391397	0.052539
R16	42	47.3062	18.79	2.52303	49.4583	0.956486	0.379915	0.051013
R16	43	47.3633	18.6825	2.54042	50.875	0.930974	0.367223	0.049934
R16	44	48.13	18.995	2.54134	52.2917	0.920414	0.36325	0.048599
R16	45	48.2404	19.2054	2.51775	53.75	0.897496	0.35731	0.046841
R16	46	48.0862	19.1012	2.52334	55.0417	0.873633	0.347032	0.045844
R16	47	48.4129	19.2108	2.52739	56.375	0.858765	0.340768	0.044831
R16	48	48.1421	19.1146	2.52498	57.5833	0.836041	0.331946	0.043849
R16	49	48.9083	19.4337	2.52075	58.9167	0.830127	0.329851	0.042785
R16	50	48.9192	19.3021	2.53898	60.1667	0.81306	0.32081	0.042199
R16	51	49.1146	19.3325	2.54674	61.2917	0.801325	0.315418	0.041551
R16	52	49.6858	19.5312	2.55115	62.5	0.794973	0.312499	0.040818
R16	53	49.34	19.3987	2.54773	63.5417	0.776498	0.305291	0.040095
R16	54	49.655	19.5058	2.55147	64.625	0.768355	0.301831	0.039481
R16	55	49.9567	19.5021	2.56822	65.5417	0.762212	0.297552	0.039184
R16	56	49.8017	19.3758	2.57919	66.4167	0.749836	0.291731	0.038833
R16	57	50.2883	19.6592	2.5657	67.3333	0.746856	0.291967	0.038104
R16	58	50.125	19.5179	2.57305	68.1667	0.73533	0.286326	0.037746
R16	59	50.515	19.73	2.56681	68.7917	0.734318	0.286807	0.037312
R16	60	50.4492	19.7496	2.56198	69.5	0.725887	0.284166	0.036863
R16	61	50.3462	19.6408	2.56975	70.0833	0.718376	0.280249	0.036667
R16	62	50.4075	19.8125	2.55225	70.5	0.714999	0.281028	0.036202
R16	63	50.6992	19.7333	2.57543	71.2083	0.711983	0.277121	0.036167
R16	64	50.3437	19.6892	2.56683	71.4583	0.704518	0.275533	0.03592
R16	65	50.0858	19.5762	2.56514	71.4583	0.700909	0.273953	0.035896
R16	66	50.3292	19.6329	2.57192	71.625	0.702675	0.274107	0.035908
R16	67	50.8158	19.765	2.57871	72.0417	0.705367	0.274355	0.035794
R16	68	50.4429	19.6979	2.56627	72.125	0.699381	0.273108	0.03558
R16	69	50.3492	19.5387	2.58418	71.9583	0.699698	0.271528	0.035912
R16	70	50.9571	19.8208	2.5808	71.4583	0.713102	0.277376	0.036116
R16	71	50.545	19.7067	2.57435	71.4583	0.707335	0.275778	0.036025
R16	72	50.4333	19.6708	2.57145	71.4167	0.706184	0.275437	0.036006
R16	73	49.9675	19.4137	2.58178	70.75	0.706254	0.274399	0.036491
R16	74	50.5917	19.6521	2.58216	70.4167	0.718461	0.279082	0.036669
R16	75	50.8221	19.5621	2.60679	69.7917	0.728197	0.280292	0.037351
R16	76	50.5121	19.2758	2.6312	69.2917	0.728977	0.278184	0.037972
R16	77	50.5758	19.4321	2.60941	68.5	0.738333	0.28368	0.038093
R16	78	50.5546	19.6054	2.588	67.7083	0.746652	0.289556	0.038222
R16	79	49.87	19.28	2.59348	66.875	0.745719	0.288299	0.03878
R16	80	50.3808	19.5079	2.59373	66	0.763345	0.295574	0.039298
R16	81	50.0946	19.3204	2.59758	64.9583	0.77118	0.297427	0.039988
R16	82	50.4687	19.5579	2.58882	63.875	0.790117	0.30619	0.040529
R16	83	49.6179	19.3342	2.57618	62.7917	0.790199	0.307909	0.041027
R16	84	49.5292	19.455	2.55118	61.625	0.803718	0.315699	0.041398
R16	85	49.5283	19.3196	2.5695	60.4167	0.819779	0.319772	0.042529
R16	86	49.4275	19.3133	2.56363	59.0833	0.836572	0.326882	0.04339
R16	87	49.0179	19.1871	2.56021	57.7917	0.848183	0.332004	0.0443
R16	88	49.1087	19.0387	2.58568	56.4167	0.870465	0.337466	0.045831
R16	89	48.8083	19.0996	2.56064	55.0417	0.886752	0.347002	0.046521
R16	90	48.9012	19.1533	2.5598	53.625	0.911911	0.357171	0.047735
R16	91	48.5704	19.0904	2.55281	52.1667	0.931062	0.36595	0.048935
R16	92	47.8392	18.8767	2.53909	50.75	0.942643	0.371954	0.050031
R17	1	36.5586	15.6671	2.32426	14	2.61133	1.11908	0.166018
R17	2	38.4796	16.3921	2.34897	13.9167	2.765	1.17787	0.168788
R17	3	38.7217	16.3967	2.36539	13.875	2.79075	1.18174	0.170478
R17	4	38.4096	16.305	2.36018	13.8333	2.7766	1.17867	0.170615
R17	5	39.7792	16.7142	2.38422	13.8333	2.8756	1.20825	0.172353
R17	6	39.135	16.5142	2.37549	13.875	2.82054	1.19021	0.171206
R17	7	39.1167	16.4108	2.38802	13.9583	2.80239	1.1757	0.171082
R17	8	39.3429	16.5621	2.38141	14.1667	2.77715	1.16909	0.168099
R17	9	39.3912	16.5725	2.38272	14.3333	2.74823	1.15622	0.166236
R17	10	39.6962	16.5654	2.40091	14.625	2.71427	1.13268	0.164164
R17	11	40.0362	16.6358	2.41156	14.9167	2.68399	1.11525	0.161668
R17	12	39.9333	16.6162	2.40546	15.25	2.61858	1.08959	0.157735
R17	13	40.2817	16.7108	2.41487	15.7083	2.56435	1.06382	0.153731
R17	14	40.2096	16.6846	2.41458	16.2083	2.4808	1.02938	0.148971
R17	15	40.48	16.8208	2.41013	16.7083	2.42274	1.00673	0.144247
R17	16	40.8217	16.885	2.42049	17.3333	2.3551	0.974134	0.139643
R17	17	41.4479	17.0787	2.4307	17.9583	2.308	0.95102	0.135352
R17	18	41.4396	17.1196	2.42605	18.6667	2.21998	0.91712	0.129966
R17	19	41.0896	17.0279	2.41643	19.4167	2.1162	0.876974	0.124451
R17	20	41.3275	17.1175	2.41862	20.1667	2.0493	0.848801	0.119931
R17	21	41.7887	17.2229	2.42744	21.125	1.97816	0.815285	0.114908
R17	22	42.5554	17.5125	2.4338	22.0417	1.93068	0.794517	0.110418
R17	23	42.6367	17.4771	2.44856	23.0417	1.85041	0.758499	0.106266
R17	24	42.8808	17.5471	2.45119	24.0417	1.7836	0.729861	0.101955
R17	25	42.5275	17.4762	2.43785	25.0833	1.69545	0.696727	0.097189
R17	26	43.5592	17.8029	2.44971	26.1667	1.66468	0.680366	0.093619
R17	27	43.8442	17.9133	2.44881	27.25	1.60896	0.657369	0.089864
R17	28	43.74	17.8112	2.458	28.4167	1.53924	0.626788	0.086498
R17	29	44.445	18.0275	2.46925	29.7083	1.49604	0.606816	0.083116
R17	30	44.3762	18.1425	2.45026	30.9167	1.43535	0.586819	0.079253
R17	31	44.9175	18.1796	2.47541	32.0833	1.40003	0.566636	0.077155
R17	32	45.6325	18.3708	2.48916	33.4583	1.36386	0.549065	0.074395
R17	33	45.2762	18.2662	2.48324	34.7917	1.30135	0.525017	0.071374
R17	34	45.4617	18.3562	2.48183	36.0833	1.25991	0.508718	0.06878
R17	35	46.0083	18.5579	2.48276	37.4583	1.22825	0.495428	0.06628
R17	36	46.4296	18.69	2.48919	38.875	1.19433	0.480771	0.06403
R17	37	46.0908	18.5933	2.48284	40.2083	1.1463	0.462424	0.061749
R17	38	46.7067	18.7321	2.49777	41.5417	1.12433	0.450922	0.060126
R17	39	46.8879	18.7033	2.51459	42.9583	1.09147	0.435383	0.058535
R17	40	47.1787	18.9217	2.50078	44.2917	1.06518	0.427206	0.056461
R17	41	47.6508	19.1025	2.49922	45.6667	1.04345	0.418302	0.054727
R17	42	47.5421	19.0058	2.50873	47.0833	1.00974	0.403663	0.053282
R17	43	48.1954	19.2612	2.50924	48.4167	0.99543	0.397822	0.051826
R17	44	48.4371	19.3712	2.50502	49.7917	0.972794	0.389046	0.050309
R17	45	48.2179	19.155	2.52065	51.2083	0.941602	0.37406	0.049223
R17	46	48.1742	19.1608	2.51906	52.375	0.919793	0.365839	0.048096
R17	47	48.6946	19.3037	2.52649	53.625	0.908057	0.359976	0.047113
R17	48	48.1383	19.0858	2.53046	54.7917	0.87857	0.348334	0.046183
R17	49	48.5908	19.2037	2.53521	56.0417	0.867048	0.342669	0.045237
R17	50	49.1804	19.4192	2.53752	57.2083	0.859672	0.339446	0.044355
R17	51	49.5237	19.4304	2.55953	58.2917	0.849585	0.33333	0.043909
R17	52	49.2496	19.3475	2.55119	59.4167	0.828884	0.325624	0.042937
R17	53	49.975	19.6587	2.5498	60.4583	0.826602	0.325161	0.042174
R17	54	50.1483	19.6933	2.55134	61.5	0.81542	0.320216	0.041485
R17	55	49.9046	19.6308	2.54926	62.3333	0.800608	0.314933	0.040897
R17	56	50.6892	19.9542	2.54691	63.2917	0.800882	0.315273	0.04024
R17	57	50.6908	19.8596	2.5593	64.0417	0.791528	0.310104	0.039963
R17	58	50.64	19.8437	2.55756	64.7917	0.781581	0.30627	0.039473
R17	59	50.5971	19.6821	2.5774	65.5	0.772474	0.300489	0.039349
R17	60	50.2854	19.6367	2.56701	66.0833	0.760939	0.29715	0.038845
R17	61	49.7271	19.4625	2.56303	66.6667	0.745906	0.291937	0.038445
R17	62	50.3258	19.7037	2.56361	67.0417	0.750665	0.293903	0.038239
R17	63	50.4017	19.7	2.56571	67.75	0.743936	0.290774	0.03787
R17	64	50.4854	19.6633	2.57423	68	0.742432	0.289166	0.037856
R17	65	51.1308	19.8042	2.58638	68	0.751924	0.291237	0.038035
R17	66	50.5692	19.665	2.57915	68.125	0.742299	0.28866	0.037859
R17	67	50.5871	19.7546	2.5652	68.4167	0.739397	0.288739	0.037493
R17	68	51.1358	19.9012	2.57482	68.4583	0.746962	0.290706	0.037611
R17	69	50.7617	19.73	2.58138	68.375	0.7424	0.288555	0.037753
R17	70	51.0446	19.9529	2.56585	68	0.750655	0.293425	0.037733
R17	71	51.3071	20.0017	2.57127	68	0.754515	0.294142	0.037812
R17	72	51.215	19.8225	2.59092	67.9583	0.753623	0.291686	0.038125
R17	73	51.2196	19.9175	2.57929	67.4583	0.759277	0.295256	0.038235
R17	74	51.3104	19.9687	2.57612	66.9583	0.766303	0.298226	0.038473
R17	75	50.7787	19.8242	2.56639	66.5	0.76359	0.298107	0.038592
R17	76	50.7667	19.7842	2.57028	65.875	0.770651	0.300328	0.039017
R17	77	50.1821	19.7204	2.55043	65.1667	0.770057	0.302615	0.039137
R17	78	50.3283	19.7042	2.55978	64.5	0.780284	0.30549	0.039686
R17	79	50.4646	19.7233	2.56492	63.625	0.793156	0.309993	0.040313
R17	80	50.4058	19.6983	2.56325	62.7917	0.802747	0.313709	0.040821
R17	81	50.7046	19.8592	2.55874	61.8333	0.82002	0.321172	0.041381
R17	82	49.955	19.7062	2.54109	60.75	0.822304	0.324382	0.041828
R17	83	50.1417	19.7721	2.54185	59.75	0.839191	0.330913	0.042541
R17	84	49.4362	19.4233	2.55136	58.625	0.843262	0.331314	0.04352
R17	85	49.7321	19.4854	2.55901	57.4583	0.865532	0.339122	0.044536
R17	86	49.7817	19.3817	2.57379	56.2083	0.885663	0.344818	0.04579
R17	87	49.2754	19.2521	2.56507	54.9583	0.896595	0.350303	0.046672
R17	88	48.9862	19.1437	2.56367	53.625	0.913496	0.356992	0.047807
R17	89	49.2225	19.2817	2.55786	52.3333	0.940557	0.368439	0.048876
R17	90	49.2825	19.3196	2.55712	51.0833	0.964747	0.378197	0.050057
R17	91	48.5554	19.1808	2.54007	49.6667	0.977625	0.386191	0.051142
R17	92	48.7171	19.2687	2.53449	48.3333	1.00794	0.398663	0.052437
R18	1	22.2667	10.3962	2.13914	14.0833	1.58106	0.738195	0.151891
R18	2	23.2275	10.7521	2.16072	13.9167	1.66904	0.772604	0.155261
R18	3	23.6021	10.9079	2.16328	13.875	1.70105	0.786156	0.155911
R18	4	23.5596	10.9029	2.15827	13.7917	1.70825	0.790543	0.15649
R18	5	23.5817	10.9217	2.15858	13.8333	1.7047	0.789518	0.156042
R18	6	23.6512	10.9221	2.16774	13.875	1.70459	0.787177	0.156233
R18	7	23.8492	11.0037	2.16556	13.9583	1.7086	0.788328	0.155144
R18	8	23.2192	10.7308	2.16295	14.125	1.64383	0.759704	0.153129
R18	9	23.8079	10.9721	2.16919	14.3333	1.66102	0.765494	0.151338
R18	10	23.8271	10.9783	2.16985	14.5833	1.63386	0.752799	0.148789
R18	11	23.9629	11.0354	2.16961	14.875	1.61095	0.741876	0.145855
R18	12	23.73	10.9033	2.17566	15.2917	1.55183	0.713024	0.142277
R18	13	24.3042	11.1675	2.17332	15.7083	1.54721	0.710928	0.138354
R18	14	24.1721	11.0704	2.18154	16.2083	1.49134	0.683007	0.134593
R18	15	24.3567	11.1717	2.1768	16.75	1.45413	0.666965	0.129958
R18	16	25.2833	11.585	2.18268	17.2917	1.46217	0.669975	0.126227
R18	17	24.9312	11.4117	2.18342	17.9167	1.39151	0.63693	0.121865
R18	18	24.9967	11.4442	2.18361	18.6667	1.33911	0.61308	0.116978
R18	19	25.2042	11.5929	2.17137	19.375	1.30086	0.598344	0.11207
R18	20	25.4892	11.6462	2.18538	20.2083	1.26132	0.576309	0.108142
R18	21	25.9875	11.8908	2.183	21.125	1.23018	0.562879	0.103337
R18	22	25.8054	11.815	2.18223	22	1.17297	0.537045	0.099192
R18	23	26.0396	11.8833	2.18924	22.9583	1.13421	0.517604	0.095357
R18	24	26.2883	12.0021	2.18736	24.0417	1.09345	0.49922	0.090982
R18	25	26.4087	12.0742	2.18419	25.0417	1.05459	0.482163	0.087222
R18	26	26.6237	12.1108	2.19838	26.1667	1.01747	0.462834	0.084014
R18	27	27.2583	12.3183	2.21552	27.1667	1.00337	0.453435	0.081552
R18	28	26.645	12.2137	2.1807	28.4583	0.936281	0.42918	0.076627
R18	29	27.0162	12.3262	2.1884	29.625	0.91194	0.416075	0.07387
R18	30	27.6854	12.6437	2.18769	30.9583	0.894279	0.408411	0.070665
R18	31	28.0546	12.775	2.19321	32.1667	0.872163	0.39715	0.068182
R18	32	28.3133	12.8729	2.20173	33.4583	0.846226	0.384744	0.065805
R18	33	28.1633	12.8204	2.19699	34.75	0.810455	0.368932	0.063222
R18	34	28.6117	12.9804	2.20363	36.125	0.792018	0.359319	0.061
R18	35	28.3025	12.845	2.2022	37.4583	0.755572	0.342914	0.05879
R18	36	28.8458	13.0325	2.21189	38.875	0.742014	0.335241	0.056897
R18	37	29.0937	13.2317	2.19923	40.2083	0.723575	0.329077	0.054695
R18	38	29.4171	13.2712	2.21391	41.5833	0.707424	0.319148	0.05324
R18	39	28.8004	13.0012	2.21377	43	0.669777	0.302354	0.051483
R18	40	29.1646	13.2058	2.20944	44.3333	0.657847	0.297875	0.049837
R18	41	29.4112	13.3212	2.20919	45.625	0.64463	0.291972	0.04842
R18	42	29.8562	13.435	2.22148	47.0417	0.634676	0.285597	0.047223
R18	43	30.0317	13.5025	2.22439	48.4583	0.619742	0.278641	0.045903
R18	44	29.9029	13.4746	2.21823	49.7083	0.601567	0.271072	0.044624
R18	45	29.6358	13.4017	2.21041	51.125	0.579673	0.262135	0.043235
R18	46	30.5971	13.7058	2.23096	52.3333	0.584657	0.261894	0.042629
R18	47	30.9562	13.955	2.215	53.625	0.577272	0.260233	0.041305
R18	48	30.6046	13.7846	2.21841	54.8333	0.558138	0.25139	0.040457
R18	49	30.8633	13.8667	2.22685	56.0833	0.550312	0.247251	0.039706
R18	50	30.9525	13.8733	2.22981	57.2083	0.541048	0.242505	0.038976
R18	51	31.3021	13.95	2.23948	58.2917	0.53699	0.239313	0.038418
R18	52	31.3958	14.0879	2.22695	59.4167	0.528401	0.237103	0.03748
R18	53	31.2579	13.9771	2.2352	60.4167	0.517372	0.231344	0.036996
R18	54	31.1862	13.9867	2.23244	61.5	0.507093	0.227425	0.036299
R18	55	31.2542	14.1233	2.21211	62.375	0.501068	0.226426	0.035464
R18	56	31.2237	14.0092	2.22905	63.2083	0.493981	0.221634	0.035265
R18	57	31.5954	14.1496	2.2347	64.0417	0.493357	0.220943	0.034894
R18	58	31.6029	14.1346	2.23424	64.8333	0.487448	0.218014	0.034461
R18	59	31.9179	14.2821	2.23198	65.5	0.487296	0.218047	0.034076
R18	60	31.4846	14.1817	2.21681	66.1667	0.475837	0.214332	0.033503
R18	61	32.2058	14.3771	2.23927	66.625	0.483389	0.215791	0.03361
R18	62	32.3379	14.4621	2.23574	67	0.482655	0.215851	0.033369
R18	63	31.9479	14.2458	2.24158	67.6667	0.472136	0.210529	0.033126
R18	64	33.0004	14.7642	2.23233	67.9583	0.485597	0.217253	0.032848
R18	65	32.2175	14.4554	2.22878	67.9583	0.474077	0.212709	0.032796
R18	66	31.6617	14.1854	2.23245	68.0417	0.465327	0.208481	0.03281
R18	67	31.9433	14.2783	2.23479	68.375	0.467178	0.208823	0.032684
R18	68	31.6858	14.1154	2.24638	68.4583	0.462848	0.206189	0.032813
R18	69	32.1333	14.2767	2.25024	68.3333	0.470243	0.208926	0.03293
R18	70	32.0262	14.2817	2.24171	67.9583	0.471263	0.210153	0.032986
R18	71	32.7192	14.5696	2.24689	67.9583	0.481459	0.214389	0.033062
R18	72	32.0025	14.3442	2.23234	67.9167	0.471202	0.211202	0.032868
R18	73	32.2242	14.4487	2.22869	67.4167	0.477985	0.21432	0.033058
R18	74	31.7192	14.1375	2.24451	66.9583	0.473714	0.211138	0.033521
R18	75	31.5604	14.0833	2.24135	66.4583	0.47489	0.211912	0.033725
R18	76	31.9637	14.1954	2.25653	65.75	0.48614	0.215899	0.034319
R18	77	31.6942	14.215	2.2291	65.1667	0.486355	0.218132	0.034206
R18	78	31.3917	14.1296	2.21938	64.4167	0.487322	0.219346	0.034453
R18	79	31.6017	14.1892	2.22734	63.5833	0.497011	0.223158	0.03503
R18	80	31.6708	14.2225	2.22357	62.75	0.504714	0.226653	0.035435
R18	81	31.7167	14.2917	2.21644	61.75	0.51363	0.231443	0.035893
R18	82	31.6654	14.2179	2.22579	60.7917	0.520884	0.233879	0.036613
R18	83	31.9292	14.305	2.23229	59.75	0.534379	0.239414	0.03736
R18	84	31.4771	14.0446	2.24098	58.625	0.536922	0.239566	0.038225
R18	85	31.6679	14.145	2.23924	57.4583	0.551145	0.246178	0.038971
R18	86	30.8112	13.8204	2.2293	56.1667	0.548568	0.24606	0.03969
R18	87	31.5712	14.1696	2.22752	54.9167	0.574893	0.258019	0.040561
R18	88	30.6554	13.7662	2.22492	53.7083	0.570775	0.256314	0.041425
R18	89	30.5529	13.7058	2.22705	52.3333	0.583813	0.261894	0.042555
R18	90	30.5179	13.7454	2.21916	51	0.59839	0.269517	0.043513
R18	91	30.2496	13.5917	2.22327	49.625	0.609563	0.273887	0.044801
R18	92	30.2537	13.6283	2.2215	48.3333	0.625939	0.281965	0.045962
R19	1	47.7962	18.7842	2.53004	13.6667	3.49729	1.37445	0.185124
R19	2	50.4962	19.3142	2.61755	13.5417	3.72895	1.42628	0.193296
R19	3	51.2496	19.4762	2.63854	13.5	3.79627	1.44268	0.195447
R19	4	50.9208	19.2312	2.65451	13.4583	3.78359	1.42895	0.197239
R19	5	50.9279	19.1321	2.66724	13.5	3.77244	1.41719	0.197573
R19	6	51.0271	19.1658	2.67095	13.5	3.77978	1.41969	0.197848
R19	7	51.3721	19.1829	2.68595	13.5833	3.78199	1.41224	0.197738
R19	8	51.2567	19.1596	2.67916	13.8333	3.7053	1.38503	0.193674
R19	9	51.5392	19.2171	2.68867	13.9583	3.69236	1.37675	0.192621
R19	10	51.7075	19.1412	2.70796	14.1667	3.64994	1.35115	0.19115
R19	11	52.1008	19.2146	2.71711	14.5	3.59316	1.32514	0.187386
R19	12	51.9692	19.0958	2.72695	14.875	3.49372	1.28375	0.183324
R19	13	51.9783	19.0846	2.72946	15.25	3.40842	1.25145	0.178981
R19	14	52.6812	19.2354	2.7463	15.75	3.34484	1.2213	0.174368
R19	15	52.2729	19.125	2.74118	16.25	3.21679	1.17692	0.168687
R19	16	52.2337	19.0337	2.74908	16.875	3.09533	1.12793	0.162908
R19	17	52.6475	19.145	2.7589	17.4167	3.02282	1.09923	0.158405
R19	18	53.2804	19.3329	2.76325	18.2083	2.92616	1.06176	0.151757
R19	19	53.4021	19.4179	2.75954	18.9583	2.81681	1.02424	0.145558
R19	20	53.3075	19.4329	2.74949	19.6667	2.71055	0.988114	0.139804
R19	21	53.7396	19.3946	2.78144	20.5417	2.61612	0.944158	0.135404
R19	22	53.9854	19.4387	2.78415	21.4167	2.52072	0.907645	0.129999
R19	23	54.8362	19.6962	2.79328	22.4167	2.44623	0.878643	0.124607
R19	24	54.985	19.71	2.7978	23.3333	2.3565	0.844714	0.119905
R19	25	55.5192	19.6242	2.8404	24.375	2.27771	0.805093	0.116529
R19	26	56.2204	19.8662	2.84097	25.5	2.20472	0.779068	0.11141
R19	27	55.7692	19.7196	2.83439	26.5	2.1045	0.744135	0.106958
R19	28	56.51	19.9796	2.83716	27.7083	2.03946	0.721067	0.102393
R19	29	56.5779	19.8983	2.85408	28.8333	1.96224	0.690115	0.098985
R19	30	57.1237	19.8958	2.88081	30.125	1.89622	0.660442	0.095628
R19	31	57.4783	20.0946	2.86752	31.2917	1.83686	0.64217	0.091638
R19	32	57.3537	19.8862	2.89494	32.5417	1.76247	0.611101	0.08896
R19	33	58.4383	20.245	2.89474	33.7917	1.72937	0.599112	0.085664
R19	34	58.3937	20.3975	2.87235	35.125	1.66246	0.580711	0.081775
R19	35	58.2854	20.2383	2.88898	36.4583	1.59868	0.555108	0.07924
R19	36	59.2333	20.3767	2.91422	37.8333	1.56564	0.53859	0.077027
R19	37	59.1729	20.2879	2.92711	39.125	1.51241	0.51854	0.074814
R19	38	59.7592	20.4096	2.94001	40.4583	1.47705	0.504459	0.072667
R19	39	59.9458	20.4762	2.93938	41.8333	1.43297	0.489472	0.070263
R19	40	60.3146	20.5408	2.94619	43.1667	1.39725	0.475849	0.068251
R19	41	60.4592	20.5558	2.9549	44.5	1.35863	0.461928	0.066402
R19	42	60.8975	20.7712	2.94393	45.8333	1.32867	0.45319	0.064231
R19	43	60.9437	20.7025	2.95452	47.125	1.29324	0.43931	0.062695
R19	44	61.9017	20.79	2.98998	48.4167	1.27852	0.429397	0.061755
R19	45	61.7958	20.7346	2.9945	49.7917	1.24109	0.416426	0.06014
R19	46	61.7487	20.6804	2.99822	51	1.21076	0.405498	0.058788
R19	47	62.3046	20.6629	3.03182	52.1667	1.19434	0.396094	0.058117
R19	48	62.0712	20.7229	3.00833	53.4167	1.16202	0.387948	0.056318
R19	49	62.2679	20.6862	3.02027	54.5417	1.14166	0.379274	0.055375
R19	50	62.3304	20.7154	3.01941	55.75	1.11803	0.371576	0.054159
R19	51	62.7121	20.7867	3.0255	56.75	1.10506	0.366284	0.053312
R19	52	63.085	20.9192	3.02593	57.875	1.09002	0.361454	0.052283
R19	53	63.0958	20.8933	3.03327	58.8333	1.07245	0.355127	0.051557
R19	54	63.3987	20.9912	3.03238	59.8333	1.05959	0.350828	0.05068
R19	55	63.6608	21.0221	3.04028	60.75	1.04791	0.346042	0.050045
R19	56	63.5987	20.9417	3.04886	61.5417	1.03343	0.340284	0.049541
R19	57	63.6158	20.8854	3.06	62.3333	1.02057	0.33506	0.04909
R19	58	63.6158	20.9383	3.04606	63.125	1.00778	0.331696	0.048254
R19	59	63.7458	20.9871	3.05046	63.7083	1.00059	0.329424	0.047881
R19	60	64.2783	20.9717	3.0778	64.375	0.998498	0.325773	0.04781
R19	61	64.1108	20.9021	3.0774	64.875	0.98822	0.32219	0.047435
R19	62	64.3267	20.8096	3.10116	65.2083	0.986479	0.319124	0.047557
R19	63	64.0587	21.0429	3.05308	65.9167	0.971814	0.319235	0.046317
R19	64	64.1558	20.8717	3.08675	66.1667	0.969609	0.31544	0.046651
R19	65	64.2479	21.0292	3.06903	66.1667	0.971001	0.317821	0.046383
R19	66	64.4158	21.1742	3.05156	66.25	0.972314	0.31961	0.046061
R19	67	64.455	21.0479	3.07597	66.5417	0.968641	0.316311	0.046226
R19	68	64.2083	20.9642	3.07373	66.625	0.963727	0.314659	0.046134
R19	69	64.3854	20.8346	3.09928	66.4583	0.968808	0.313498	0.046634
R19	70	64.4837	20.7558	3.12031	66.1667	0.974565	0.31369	0.047158
R19	71	64.4471	20.85	3.10758	66.1667	0.974011	0.315113	0.046965
R19	72	63.7183	20.6625	3.09681	66.125	0.963604	0.312476	0.046832
R19	73	64.1308	20.7904	3.09809	65.6667	0.976611	0.316605	0.047179
R19	74	64.3475	20.9829	3.07654	65.125	0.988061	0.322194	0.04724
R19	75	64.025	20.86	3.08102	64.7083	0.989439	0.322369	0.047613
R19	76	64.3758	20.8779	3.09607	64.0833	1.00456	0.325793	0.048313
R19	77	64.0558	20.8921	3.0804	63.375	1.01074	0.329658	0.048605
R19	78	63.895	20.7542	3.09141	62.7083	1.01892	0.330963	0.049298
R19	79	63.7025	20.8917	3.06193	61.9167	1.02884	0.337415	0.049452
R19	80	64.0642	20.8196	3.08825	61.125	1.04808	0.340606	0.050523
R19	81	63.6733	20.735	3.07991	60.125	1.05902	0.344864	0.051225
R19	82	63.4946	20.7437	3.07279	59.1667	1.07315	0.350598	0.051934
R19	83	63.3879	20.7721	3.06456	58.125	1.09054	0.357369	0.052723
R19	84	63.1837	20.6008	3.07791	57	1.10849	0.361418	0.053998
R19	85	62.5187	20.5717	3.05097	55.875	1.1189	0.368172	0.054603
R19	86	62.7471	20.8233	3.02481	54.75	1.14606	0.380334	0.055247
R19	87	62.4996	20.6033	3.04744	53.4583	1.16913	0.385409	0.057005
R19	88	62.3258	20.6012	3.03686	52.2083	1.19379	0.394596	0.058168
R19	89	62.3483	20.4304	3.0627	51	1.22252	0.400596	0.060053
R19	90	61.9154	20.4	3.0483	49.7083	1.24557	0.410393	0.061323
R19	91	61.9083	20.4883	3.03297	48.3333	1.28086	0.423896	0.062751
R19	92	61.6975	20.4637	3.02797	47.0417	1.31155	0.435013	0.064367
R20	1	38.7312	16.5721	2.33403	13.9167	2.78308	1.19081	0.167714
R20	2	40.6617	17.2096	2.36807	13.8333	2.9394	1.24407	0.171185
R20	3	40.5533	17.0179	2.38944	13.8333	2.93157	1.23021	0.17273
R20	4	40.5721	17.08	2.37938	13.7917	2.94178	1.23843	0.172523
R20	5	41.4554	17.3471	2.39419	13.7917	3.00583	1.25779	0.173596
R20	6	41.2212	17.0875	2.41795	13.8333	2.97985	1.23524	0.174791
R20	7	41.4021	17.2729	2.40145	13.875	2.98393	1.24489	0.173077
R20	8	41.0979	17.0171	2.41924	14.0417	2.92685	1.2119	0.172289
R20	9	40.8008	17.0075	2.40407	14.2083	2.87161	1.19701	0.169201
R20	10	41.6908	17.2604	2.42053	14.5417	2.86699	1.18696	0.166455
R20	11	41.3496	17.1146	2.42199	14.7917	2.79546	1.15704	0.16374
R20	12	41.1675	17.0212	2.42573	15.1667	2.71434	1.12228	0.159938
R20	13	42.0696	17.3554	2.43169	15.5833	2.69965	1.11372	0.156044
R20	14	41.8108	17.2583	2.42585	16.0833	2.59964	1.07306	0.15083
R20	15	41.7817	17.0917	2.45222	16.5833	2.5195	1.03065	0.147872
R20	16	41.9725	17.2158	2.44514	17.2083	2.43908	1.00043	0.14209
R20	17	42.1125	17.3012	2.43917	17.875	2.35594	0.967902	0.136457
R20	18	42.4392	17.4292	2.43999	18.5833	2.28372	0.937892	0.1313
R20	19	42.2267	17.4437	2.42814	19.3333	2.18414	0.902262	0.125593
R20	20	42.045	17.2879	2.43641	20.0417	2.09788	0.862598	0.121566
R20	21	42.9125	17.6021	2.44621	21	2.04345	0.838194	0.116486
R20	22	43.1325	17.7271	2.44195	21.9167	1.96802	0.80884	0.111419
R20	23	43.1937	17.65	2.4525	22.875	1.88825	0.771584	0.107212
R20	24	43.5004	17.8108	2.4479	23.875	1.82201	0.746003	0.102529
R20	25	43.4208	17.7296	2.45678	24.875	1.74556	0.712747	0.098764
R20	26	43.2404	17.6517	2.45469	26.0417	1.66043	0.677823	0.09426
R20	27	43.6342	17.7929	2.45651	27.125	1.60863	0.65596	0.090562
R20	28	43.5075	17.7992	2.44992	28.3333	1.53556	0.628205	0.086467
R20	29	44.0196	17.8875	2.46652	29.5	1.49219	0.606355	0.08361
R20	30	44.2729	17.9979	2.46592	30.75	1.43977	0.585298	0.080192
R20	31	44.4067	18.0237	2.4704	32	1.38771	0.563242	0.077199
R20	32	44.3783	17.985	2.47444	33.2917	1.33302	0.540225	0.074326
R20	33	44.825	18.2154	2.46604	34.625	1.29458	0.526076	0.071221
R20	34	45.1179	18.2483	2.47817	35.9167	1.25618	0.508074	0.068997
R20	35	45.4792	18.3867	2.47857	37.25	1.22092	0.493601	0.066538
R20	36	45.3246	18.3137	2.48086	38.6667	1.17219	0.473631	0.06416
R20	37	45.1508	18.2562	2.47848	39.9583	1.12995	0.456882	0.062026
R20	38	45.3921	18.2733	2.48838	41.3333	1.0982	0.442096	0.060202
R20	39	45.9492	18.4729	2.49171	42.7917	1.07379	0.431694	0.058228
R20	40	45.7667	18.485	2.47901	44.0417	1.03917	0.419716	0.056287
R20	41	46.0975	18.5721	2.48567	45.4167	1.01499	0.408926	0.05473
R20	42	46.4008	18.6237	2.49781	46.8333	0.990765	0.39766	0.053334
R20	43	46.205	18.4725	2.50683	48.125	0.960103	0.383844	0.05209
R20	44	46.9237	18.6933	2.51835	49.5	0.947954	0.377643	0.050875
R20	45	46.9221	18.8542	2.4937	50.9167	0.921546	0.370294	0.048976
R20	46	47.0212	18.825	2.50287	52.0833	0.902807	0.361439	0.048055
R20	47	47.2958	18.7925	2.52167	53.2917	0.88749	0.352634	0.047318
R20	48	47.5383	18.8808	2.5255	54.5833	0.870931	0.345908	0.046268
R20	49	47.3733	18.9592	2.50287	55.8333	0.848477	0.339567	0.044827
R20	50	47.5417	19.0175	2.50616	56.875	0.835897	0.334373	0.044064
R20	51	47.4337	18.89	2.51611	58.0417	0.817236	0.325455	0.04335
R20	52	47.4912	18.8925	2.52049	59.125	0.803234	0.319534	0.042629
R20	53	47.7917	18.8971	2.53431	60.0833	0.795423	0.314514	0.042179
R20	54	47.6096	18.9396	2.52192	61.0833	0.77942	0.310061	0.041286
R20	55	48.1833	19.155	2.52115	62.0417	0.776628	0.308744	0.040636
R20	56	48.5321	19.1962	2.53297	62.875	0.771882	0.305308	0.040285
R20	57	48.4258	19.1846	2.52815	63.6667	0.760615	0.301328	0.039709
R20	58	48.3896	19.2258	2.52141	64.4583	0.750711	0.298267	0.039116
R20	59	48.3387	19.0942	2.54068	65.0833	0.74272	0.29338	0.039037
R20	60	48.4533	19.2037	2.53107	65.8333	0.735999	0.291702	0.038446
R20	61	48.1096	19.0462	2.53685	66.25	0.726182	0.28749	0.038292
R20	62	48.1887	19.0421	2.54019	66.625	0.723283	0.285809	0.038126
R20	63	48.34	19.0783	2.54375	67.2917	0.718365	0.283517	0.037801
R20	64	48.8967	19.3096	2.54027	67.5833	0.723501	0.285715	0.037587
R20	65	48.8746	19.2908	2.54017	67.5833	0.723175	0.285437	0.037585
R20	66	48.3437	19.1142	2.53702	67.7083	0.713999	0.282301	0.037469
R20	67	48.4333	19.1587	2.53275	68	0.712254	0.281746	0.037246
R20	68	48.8162	19.2392	2.54538	68.0833	0.717007	0.282582	0.037386
R20	69	48.2954	19.105	2.53232	68	0.710226	0.280955	0.037239
R20	70	49.0079	19.1162	2.57163	67.5833	0.725147	0.282854	0.038051
R20	71	48.5787	19.0821	2.55308	67.5833	0.718797	0.282348	0.037776
R20	72	48.9562	19.1829	2.5605	67.5417	0.72483	0.284016	0.037909
R20	73	48.3967	19.09	2.54249	67.0417	0.721889	0.284748	0.037923
R20	74	48.3825	19.0929	2.53968	66.5417	0.7271	0.286931	0.038166
R20	75	48.2842	19.0792	2.5389	66.0833	0.730655	0.288713	0.038419
R20	76	48.8729	19.1883	2.55539	65.4583	0.746626	0.293138	0.039038
R20	77	48.6821	19.1737	2.5464	64.75	0.751846	0.296119	0.039326
R20	78	48.5787	19.1137	2.54764	64.0833	0.758055	0.298263	0.039755
R20	79	48.5508	19.2121	2.53383	63.25	0.767602	0.303748	0.04006
R20	80	47.9108	19.0021	2.52856	62.4167	0.767596	0.304439	0.04051
R20	81	48.0208	18.9554	2.54033	61.4583	0.781355	0.308427	0.041334
R20	82	47.9167	18.905	2.54191	60.4583	0.792556	0.312694	0.042043
R20	83	48.0433	19.0683	2.52621	59.375	0.80915	0.32115	0.042546
R20	84	48.4325	19.0329	2.55251	58.2917	0.830864	0.326511	0.043788
R20	85	47.9242	18.8646	2.54974	57.0833	0.839547	0.330474	0.044666
R20	86	47.9167	18.9025	2.54334	55.875	0.857568	0.338299	0.045518
R20	87	47.4417	18.8496	2.52427	54.625	0.868497	0.345072	0.04621
R20	88	47.2604	18.8371	2.51428	53.4583	0.88406	0.352369	0.047032
R20	89	47.3333	18.8496	2.51968	52.0833	0.908799	0.361911	0.048377
R20	90	47.8754	18.8796	2.54492	50.7917	0.942584	0.371706	0.050105
R20	91	47.5912	18.8783	2.53213	49.4167	0.96306	0.382023	0.05124
R20	92	46.59	18.4625	2.52951	48	0.970624	0.384635	0.052698
R21	1	35.9407	15.3752	2.32884	14.4167	2.493	1.06649	0.161537
R21	2	37.7006	16.0477	2.35246	14.25	2.64566	1.12615	0.165084
R21	3	38.3939	16.2058	2.37182	14.2083	2.70221	1.14058	0.166931
R21	4	38.4463	16.201	2.37542	14.125	2.72186	1.14698	0.168171
R21	5	39.0588	16.3277	2.39608	14.1667	2.7571	1.15255	0.169134
R21	6	38.3892	16.1907	2.37334	14.2083	2.70188	1.13952	0.167038
R21	7	38.3359	15.9291	2.41063	14.3333	2.6746	1.11133	0.168183
R21	8	38.9957	16.2625	2.40281	14.5417	2.68165	1.11834	0.165236
R21	9	39.6594	16.311	2.43476	14.6667	2.70405	1.11211	0.166006
R21	10	39.625	16.5829	2.39246	14.9583	2.64902	1.10861	0.159941
R21	11	40.0228	16.5816	2.41536	15.2917	2.61729	1.08436	0.157952
R21	12	39.1104	16.2805	2.40471	15.625	2.50306	1.04195	0.153901
R21	13	39.9248	16.5043	2.42208	16.125	2.47596	1.02352	0.150206
R21	14	39.8209	16.5795	2.40408	16.5833	2.40126	0.999766	0.144969
R21	15	39.8909	16.4927	2.41985	17.1667	2.32374	0.960739	0.140961
R21	16	40.7431	16.8535	2.42052	17.75	2.29539	0.949494	0.136367
R21	17	40.6293	16.7878	2.42468	18.3333	2.21614	0.915698	0.132255
R21	18	41.3634	17.0649	2.4286	19.1667	2.15809	0.89034	0.126709
R21	19	41.7015	17.0765	2.44708	19.9167	2.0938	0.857395	0.122866
R21	20	41.7612	17.1366	2.44023	20.7083	2.01663	0.827521	0.117838
R21	21	41.8681	17.2749	2.42598	21.6667	1.93237	0.797303	0.111968
R21	22	41.8505	17.0709	2.45294	22.625	1.84975	0.754513	0.108417
R21	23	43.3046	17.5455	2.46793	23.6667	1.82977	0.74136	0.104278
R21	24	43.5026	17.6976	2.46224	24.5833	1.7696	0.719902	0.100159
R21	25	43.5361	17.6667	2.4671	25.6667	1.69621	0.688311	0.09612
R21	26	43.4807	17.7345	2.45656	26.8333	1.6204	0.660914	0.091548
R21	27	44.0829	17.9867	2.45336	27.875	1.58145	0.645262	0.088012
R21	28	45.3136	18.2977	2.47697	29.2083	1.55139	0.626454	0.084803
R21	29	44.8441	18.1194	2.48282	30.4167	1.47433	0.595706	0.081627
R21	30	45.509	18.3449	2.48639	31.7917	1.43148	0.577035	0.078208
R21	31	45.582	18.3295	2.4926	32.9583	1.38302	0.55614	0.075628
R21	32	45.7109	18.259	2.5098	34.2917	1.333	0.532462	0.073189
R21	33	46.3462	18.7079	2.48174	35.6667	1.29943	0.52452	0.069581
R21	34	47.0408	18.8651	2.49688	37	1.27137	0.509868	0.067483
R21	35	47.3119	18.8183	2.51852	38.4583	1.23021	0.489316	0.065486
R21	36	47.5193	18.8196	2.52886	39.8333	1.19295	0.472458	0.063485
R21	37	47.7363	19.1551	2.49675	41.1667	1.15959	0.465305	0.060649
R21	38	48.3149	19.2857	2.50955	42.625	1.13349	0.452449	0.058874
R21	39	48.9137	19.3716	2.53005	44.0417	1.11062	0.439846	0.057446
R21	40	48.5799	19.183	2.53902	45.5	1.06769	0.421604	0.055802
R21	41	48.8368	19.2053	2.54766	46.875	1.04185	0.409713	0.054349
R21	42	49.1731	19.479	2.53016	48.2917	1.01825	0.40336	0.052393
R21	43	50.0631	19.93	2.51783	49.6667	1.00798	0.401274	0.050694
R21	44	49.8875	19.9094	2.51113	51	0.978185	0.390379	0.049237
R21	45	50.0662	19.8183	2.53179	52.4167	0.955157	0.378091	0.048301
R21	46	50.1027	19.6787	2.55018	53.625	0.934315	0.366968	0.047555
R21	47	50.9979	19.9111	2.56642	54.9583	0.927936	0.362294	0.046697
R21	48	50.9613	20.0296	2.55074	56.2083	0.90665	0.356346	0.04538
R21	49	51.8316	20.2895	2.55912	57.4583	0.902073	0.353117	0.044538
R21	50	52.0859	20.4016	2.55866	58.7083	0.887197	0.347508	0.043582
R21	51	51.4592	20.1031	2.5638	59.7917	0.860641	0.336218	0.042878
R21	52	51.6254	20.0073	2.58207	60.875	0.848056	0.328662	0.042416
R21	53	51.7294	20.1229	2.57767	61.9583	0.834905	0.32478	0.041603
R21	54	52.0189	20.1826	2.58404	63.0417	0.825151	0.320146	0.040989
R21	55	52.4283	20.3913	2.57651	63.9583	0.819725	0.318821	0.040284
R21	56	51.8892	20.3187	2.55804	64.875	0.799833	0.313198	0.03943
R21	57	52.1491	20.329	2.56921	65.6667	0.794148	0.309579	0.039124
R21	58	52.0331	20.2027	2.58063	66.4583	0.782942	0.303991	0.03883
R21	59	52.7023	20.6435	2.56331	67.125	0.785136	0.307537	0.038187
R21	60	52.6469	20.3501	2.59523	67.7917	0.776598	0.300185	0.038282
R21	61	53.1993	20.4613	2.6075	68.3333	0.778526	0.299434	0.038158
R21	62	53.2942	20.4296	2.61658	68.7083	0.775659	0.297337	0.038082
R21	63	52.8724	20.4296	2.59567	69.375	0.762125	0.29448	0.037415
R21	64	53.1306	20.4081	2.61098	69.6667	0.762639	0.292938	0.037478
R21	65	52.9304	20.36	2.61131	69.6667	0.759766	0.292248	0.037482
R21	66	53.4674	20.7118	2.58519	69.7917	0.766099	0.296765	0.037041
R21	67	52.9974	20.5541	2.58494	70.1667	0.755307	0.292932	0.03684
R21	68	53.4905	20.5296	2.60988	70.2083	0.761883	0.29241	0.037173
R21	69	53.5498	20.6001	2.60846	70.0833	0.764087	0.293937	0.037219
R21	70	53.5082	20.6224	2.60363	69.6667	0.768059	0.296015	0.037372
R21	71	53.0524	20.6031	2.57992	69.6667	0.761517	0.295738	0.037032
R21	72	52.9695	20.4081	2.60035	69.625	0.760782	0.293114	0.037347
R21	73	52.5309	20.1387	2.61312	69.0833	0.760399	0.291513	0.037825
R21	74	52.6383	20.3664	2.59032	68.625	0.767042	0.296778	0.037746
R21	75	53.436	20.4772	2.60898	68.0833	0.784861	0.300767	0.03832
R21	76	52.4291	20.3531	2.57859	67.4583	0.777207	0.301713	0.038224
R21	77	52.8252	20.4343	2.58523	66.7917	0.790894	0.30594	0.038705
R21	78	52.7032	20.3784	2.58855	66.0417	0.798029	0.308569	0.039195
R21	79	52.3952	20.1327	2.60606	65.2083	0.803504	0.308744	0.039965
R21	80	52.3857	20.2414	2.5918	64.3333	0.814286	0.314633	0.040287
R21	81	51.9867	20.1503	2.58648	63.2917	0.821382	0.318372	0.040866
R21	82	51.7101	20.0168	2.58597	62.25	0.830683	0.321554	0.041541
R21	83	52.631	20.3827	2.58736	61.2083	0.859866	0.333005	0.042271
R21	84	52.4497	20.2775	2.59226	60.0417	0.873555	0.337723	0.043174
R21	85	52.1916	20.2135	2.58431	58.9167	0.885854	0.343086	0.043863
R21	86	51.433	20.0876	2.56588	57.625	0.892546	0.348592	0.044527
R21	87	50.8325	19.9631	2.54989	56.3333	0.902351	0.354373	0.045264
R21	88	51.2225	19.8359	2.5853	55	0.931318	0.360652	0.047005
R21	89	50.729	19.7457	2.57214	53.6667	0.945259	0.367932	0.047928
R21	90	50.5026	19.7002	2.57007	52.2917	0.965786	0.376736	0.049148
R21	91	49.9351	19.8063	2.52347	50.9167	0.980722	0.388993	0.04956
R21	92	49.8836	19.6594	2.54388	49.5417	1.0069	0.396824	0.051348
R22	1	35.6014	15.3252	2.31708	14.2083	2.50567	1.0786	0.163079
R22	2	37.7925	16.0919	2.35047	14.0833	2.68349	1.14262	0.166897
R22	3	37.933	16.0808	2.36193	14.0417	2.70146	1.14522	0.168208
R22	4	37.7152	15.9321	2.37173	14.0417	2.68595	1.13463	0.168906
R22	5	38.1877	15.9854	2.39431	14.0417	2.7196	1.13843	0.170514
R22	6	38.4377	16.1057	2.39213	14.0833	2.72931	1.1436	0.169855
R22	7	38.1344	16.0129	2.38703	14.125	2.69978	1.13366	0.168993
R22	8	38.7676	16.1869	2.40185	14.3333	2.70472	1.12932	0.167571
R22	9	38.9278	16.3209	2.38946	14.4583	2.69242	1.12882	0.165265
R22	10	38.4326	16.0782	2.39396	14.8333	2.59096	1.08392	0.16139
R22	11	38.704	16.1632	2.39982	15.0833	2.56601	1.0716	0.159104
R22	12	39.0975	16.2599	2.41013	15.4583	2.52922	1.05185	0.155911
R22	13	38.8462	16.204	2.40045	15.9167	2.4406	1.01805	0.150813
R22	14	39.2573	16.3114	2.41317	16.375	2.39739	0.996117	0.147369
R22	15	39.9437	16.5378	2.42223	16.875	2.36704	0.980017	0.143539
R22	16	39.5228	16.4119	2.41503	17.5417	2.25308	0.935597	0.137673
R22	17	39.4871	16.4317	2.4097	18.2083	2.16863	0.902427	0.13234
R22	18	40.0275	16.6177	2.41286	18.875	2.12066	0.880407	0.127833
R22	19	40.491	16.7058	2.42533	19.6667	2.05886	0.849445	0.123321
R22	20	40.5614	16.7762	2.42087	20.5	1.97861	0.818351	0.118091
R22	21	40.7968	16.7715	2.43596	21.3333	1.91235	0.786162	0.114185
R22	22	41.2436	17.0816	2.42021	22.2917	1.85018	0.766278	0.10857
R22	23	41.5674	17.2148	2.42046	23.2917	1.78465	0.739095	0.103919
R22	24	41.5176	17.0838	2.43534	24.375	1.70329	0.700872	0.099911
R22	25	42.0146	17.2075	2.44605	25.4167	1.65303	0.677015	0.096237
R22	26	42.0636	17.3157	2.43394	26.5	1.5873	0.653423	0.091846
R22	27	42.9261	17.5455	2.45314	27.5833	1.55623	0.636091	0.088935
R22	28	42.3527	17.4467	2.43248	28.8333	1.46888	0.605089	0.084363
R22	29	43.0357	17.7002	2.43841	30.0833	1.43055	0.588371	0.081055
R22	30	43.1314	17.5546	2.45881	31.375	1.37471	0.559507	0.078368
R22	31	44.2302	17.8883	2.47724	32.5833	1.35745	0.549002	0.076027
R22	32	44.1787	17.9639	2.46441	33.875	1.30417	0.5303	0.07275
R22	33	44.7964	18.18	2.46851	35.2917	1.26932	0.515135	0.069946
R22	34	44.2049	17.9227	2.47051	36.5417	1.20971	0.490472	0.067608
R22	35	44.9665	18.1297	2.48555	38	1.18333	0.477098	0.065409
R22	36	45.073	18.1512	2.48907	39.375	1.14471	0.460982	0.063214
R22	37	44.9871	18.1396	2.48241	40.7083	1.10511	0.445599	0.06098
R22	38	45.7315	18.3733	2.49184	42.125	1.08561	0.43616	0.059153
R22	39	46.4901	18.5399	2.51252	43.4583	1.06976	0.426614	0.057814
R22	40	46.5541	18.6186	2.50471	44.9167	1.03645	0.414513	0.055763
R22	41	46.2363	18.4369	2.51482	46.2917	0.998802	0.398275	0.054325
R22	42	47.3054	18.8759	2.51397	47.7083	0.991554	0.395651	0.052694
R22	43	47.006	18.668	2.52518	49.125	0.956865	0.380009	0.051403
R22	44	47.4321	18.8385	2.52621	50.375	0.94158	0.373965	0.050148
R22	45	47.3591	18.7779	2.53112	51.7917	0.914415	0.362566	0.048871
R22	46	47.5902	18.8604	2.53085	52.9583	0.898634	0.356136	0.047789
R22	47	48.0073	18.9686	2.53598	54.3333	0.883569	0.349116	0.046674
R22	48	48.0073	18.991	2.53265	55.5417	0.864347	0.341923	0.045599
R22	49	47.3879	18.8466	2.52201	56.8333	0.833804	0.331612	0.044375
R22	50	48.4661	19.0889	2.54243	58	0.835621	0.329119	0.043835
R22	51	48.1512	19.0868	2.52442	59.0833	0.81497	0.323048	0.042726
R22	52	48.2298	19.0322	2.53847	60.2083	0.801048	0.316106	0.042161
R22	53	48.4858	19.2337	2.52441	61.1667	0.792683	0.314447	0.041271
R22	54	48.5936	19.0515	2.55942	62.2083	0.781143	0.306253	0.041142
R22	55	48.854	19.1903	2.55292	63.1667	0.773413	0.303804	0.040415
R22	56	49	19.2749	2.55117	64.125	0.764132	0.300583	0.039784
R22	57	49.381	19.3415	2.55868	64.875	0.761171	0.298134	0.03944
R22	58	49.3965	19.2985	2.56618	65.7083	0.751753	0.2937	0.039054
R22	59	49.9983	19.631	2.55303	66.2917	0.754216	0.29613	0.038512
R22	60	49.7075	19.5275	2.55601	66.9583	0.742364	0.291636	0.038173
R22	61	49.18	19.2809	2.56127	67.5	0.728592	0.285643	0.037944
R22	62	49.3196	19.3213	2.56054	67.875	0.726623	0.28466	0.037724
R22	63	49.2101	19.3441	2.54871	68.5833	0.717522	0.282052	0.037162
R22	64	49.7212	19.384	2.57053	68.8333	0.722342	0.281608	0.037344
R22	65	49.7715	19.2715	2.58554	68.8333	0.723072	0.279973	0.037562
R22	66	50.3071	19.5442	2.57875	69	0.729088	0.283249	0.037373
[truncated: 394 more rows]

## Sheet: OtterCounts
SQL Server (CountOttersByRunByGender)							SQL Server(AverageNumOttersByScenario)
Model	ModelRun	F	M	Total			Model	Mean	SD	CNT	CI95
R01	1	32	69	101		1	R01	110.52	10.5901	100	2.07567
R01	2	38	84	122		2	R02	110.65	11.4021	100	2.23481
R01	3	39	86	125		3	R03	111.53	10.7473	100	2.10647
R01	4	38	84	122		4	R04	113.12	11.0612	100	2.16799
R01	5	36	78	114		5	R05	111.14	12.1572	100	2.38282
R01	6	33	73	106		6	R06	108.76	10.7751	100	2.11193
R01	7	38	82	120		7	R07	109.72	10.8638	100	2.1293
R01	8	32	69	101		8	R08	112.13	10.8159	100	2.11991
R01	9	35	77	112		9	R09	110.29	10.3683	100	2.03218
R01	10	39	86	125		10	R10	112.71	11.2898	100	2.21281
R01	11	31	68	99		11	R11	112.07	11.1539	100	2.18616
R01	12	31	67	98		12	R12	112.85	11.1612	100	2.1876
R01	13	30	64	94		13	R13	108.6	10.9655	100	2.14924
R01	14	35	75	110		14	R14	111.68	10.845	100	2.12562
R01	15	36	77	113		15	R15	111.28	10.6601	100	2.08938
R01	16	35	76	111		16	R16	112.09	10.3417	100	2.02698
R01	17	32	68	100		17	R17	110.71	10.1845	100	1.99615
R01	18	34	74	108		18	R18	109.9	10.6567	100	2.08872
R01	19	34	75	109		19	R19	112.21	10.8956	100	2.13553
R01	20	37	79	116		20	R20	111.89	9.88203	100	1.93688
R01	21	31	68	99		21	R21	111.58	10.5468	100	2.06718
R01	22	37	81	118		22	R22	110.22	10.059	100	1.97156
R01	23	37	79	116		23	R23	111.35	11.5044	100	2.25486
R01	24	39	85	124		24	R24	111.86	10.1375	100	1.98694
R01	25	36	79	115		25	R25	111.39	10.5504	100	2.06788
R01	26	37	82	119		26	R26	110.38	10.9238	100	2.14106
R01	27	37	79	116
R01	28	31	66	97
[truncated: 2,572 more rows]

## Sheet: OtterAssociation
SQL Server (AverageCountOtterInteractionByGender)						R data.frame = ottAssoc
[truncated: 5,201 more rows]

[truncated: 2 more sheets: GroupInteractions, NearestFishSchool]
